# Supplementary material for: A Comparison of Digital Gene Expression Profiling and Methyl DNA Immunoprecipitation as Methods for Gene Discovery in Honeybee (Apis mellifera) Behavioural Genomic Analyses
Source: PLoS One. 2013 Sep 9;8(9):e73628. doi: 10.1371/journal.pone.0073628 (PMC3767799; doi:10.1371/journal.pone.0073628)
Supplement: File S1 — Contains: Table S1 Primers used for quantitative RT-PCR analysis. Table S2. Statistics of DGE sequencing. Table S3. Details for common significantly DEGs compared with Liu et al. and Whitfield et al. Table S4. Significantly DEGs common to the common gene lists and Liu’s with the same direction. Table S5. Gene Ontology assignments of common significantly DEGs between forager/nurse and reverted nurse/forager comparisons. These results were summarized in three main categories: cellular component, molecular function and biological process. The down regulated genes in foragers relative to nurses are the same as the up regulated genes in reverted nurses relative to foragers and vice versa. Table S6. Gene Ontology enrichment analysis of common significantly DEGs between forager/nurse and reverted nurse/forager comparisons. These results were summarized in three main categories: cellular component, molecular function and biological process. Terms from the cellular component, molecular function and biological process ontology with a p-value lower than 0.05. Table S7. The pathway analysis of up or down-regulated genes in common differentially expressed genes between forager/nurse and reverted nurse/forager comparisons. The down regulated genes in foragers relative to nurses are the same as the up regulated genes in reverted nurses relative to foragers and vice versa. Table S8. The component percentage of uniquely mapped reads in different repeat types. Table S9. Summary of peak coverage on gene elements. Table S10. Common significantly DMGs lists between forager/nurse and reverted nurse/forager comparisons. Table S11. Significantly DMGs lists overlapped with Herb et al. Table S12. GO and KEGG annotations about common significantly DMGs between forager/nurse and reverted nurse/forager comparisons. (ZIP) [file pone.0073628.s002.zip › Supporting information/Table S10.xls]

## Sheet: Sheet1
Table S10. Common significantly DMGs lists between forager/nurse and reverted nurse/forager comparisons.
Up regulated in foragers relative to nurses and down regulated in reverted nurses relative to foragers
ABCC5
Echs1	PREDICTED: Apis mellifera enoyl Coenzyme A hydratase, short chain, 1, mitochondrial (Echs1), mRNA
LOC100576663
LOC100576932
LOC100577638
LOC100577640
LOC100578260
LOC100578671
LOC100578998
LOC408774	PREDICTED: Apis mellifera lysosomal-trafficking regulator-like (LOC408774), mRNA
LOC408936
LOC409183	PREDICTED: Apis mellifera sialin-like (LOC409183), mRNA
LOC409348	PREDICTED: Apis mellifera lethal giant larvae, transcript variant 2 (LOC409348), mRNA
LOC409502
LOC410159	PREDICTED: Apis mellifera mediator of RNA polymerase II transcription subunit 13-like (LOC410159), mRNA
LOC410775	PREDICTED: Apis mellifera laminin subunit alpha-5-like (LOC410775), mRNA
LOC411048	PREDICTED: Apis mellifera sestrin homolog, transcript variant 1 (LOC411048), mRNA
LOC411746
LOC413650	PREDICTED: Apis mellifera nuclear RNA export factor 1-like, transcript variant 2 (LOC413650), mRNA
LOC413713	PREDICTED: Apis mellifera glycosyltransferase 25 family member (LOC413713), mRNA
LOC551282	PREDICTED: Apis mellifera ribokinase (LOC551282), mRNA
LOC551291	PREDICTED: Apis mellifera spectrin alpha chain-like (LOC551291), mRNA
LOC551308
LOC551818	PREDICTED: Apis mellifera N-acetyltransferase 9-like protein (LOC551818), mRNA
LOC552201	PREDICTED: Apis mellifera WD repeat domain phosphoinositide-interacting protein 2-like (LOC552201), mRNA
LOC552432	PREDICTED: Apis mellifera transmembrane protein 184C-like (LOC552432), mRNA
LOC552519	PREDICTED: Apis mellifera protein KIAA0664 homolog (LOC552519), mRNA
LOC552634	PREDICTED: Apis mellifera zinc transporter 1-like (LOC552634), mRNA
LOC725113	PREDICTED: Apis mellifera ATP-dependent DNA helicase Q5-like (LOC725113), mRNA
LOC725269
LOC727480	PREDICTED: Apis mellifera zinc transporter 1-like (LOC552634), mRNA
PLA2-1	PREDICTED: Apis mellifera phospholipase A2-1 (PLA2-1), mRNA
TER94	PREDICTED: Apis mellifera transitional endoplasmic reticulum ATPase TER94, transcript variant 1 (TER94), mRNA
Down regulated in foragers relative to nurses and up regulated in reverted nurses relative to foragers
AP-2
Dop3	Apis mellifera D2-like dopamine receptor (Dop3), mRNA
E74	Apis mellifera ecdysteroid-regulated gene E74 (E74), mRNA
Edem2	PREDICTED: Apis mellifera ER degradation enhancer, mannosidase 2 (Edem2), mRNA
Fas1	PREDICTED: Apis mellifera fasciclin 1 (Fas1), mRNA
Fas3	PREDICTED: Apis mellifera fasciclin 3 (Fas3), mRNA
Gprk2	PREDICTED: Apis mellifera G protein-coupled receptor kinase 2 (Gprk2), mRNA
IGFn3-14	PREDICTED: Apis mellifera immunoglobulin-like and fibronectin type III domain containing 14 (IGFn3-14), mRNA
IGFn3-9	PREDICTED: Apis mellifera immunoglobulin-like and fibronectin type III domain containing 9 (IGFn3-9), mRNA
Itpr1	PREDICTED: Apis mellifera inositol 1,4,5,-tris-phosphate receptor (Itpr1), mRNA
LOC100576129
LOC100576313
LOC100576399
LOC100576405	-
LOC100576471
LOC100576479
LOC100576955
LOC100577083	-
LOC100577396
LOC100577444
LOC100577560
LOC100577597
LOC100577648
LOC100577879	-
LOC100577945
LOC100577983
LOC100578036
LOC100578043
LOC100578102
LOC100578221
LOC100578248
LOC100578264
LOC100578293
LOC100578314	-
LOC100578423
LOC100578445
LOC100578469
LOC100578556
LOC100578739
LOC100578889
LOC100578926
LOC100578991
LOC408339
LOC408715	PREDICTED: Apis mellifera lachesin-like (LOC408715), mRNA
LOC408740
LOC408774	PREDICTED: Apis mellifera lysosomal-trafficking regulator-like (LOC408774), mRNA
LOC408887
LOC408963	PREDICTED: Apis mellifera hypothetical protein LOC408963 (LOC408963), mRNA
LOC409062	PREDICTED: Apis mellifera COP9 signalosome complex subunit 2, transcript variant 1 (LOC409062), mRNA
LOC409063	PREDICTED: Apis mellifera cysteine sulfinic acid decarboxylase-like (LOC409063), mRNA
LOC409212	PREDICTED: Apis mellifera cadherin-87A-like (LOC409212), mRNA
LOC409274	PREDICTED: Apis mellifera rab11 family-interacting protein 4A-like (LOC409274), mRNA
LOC409468	PREDICTED: Apis mellifera A disintegrin and metalloproteinase with thrombospondin motifs 3-like (LOC409468), mRNA
LOC409536	PREDICTED: Apis mellifera hypothetical protein LOC409536 (LOC409536), mRNA
LOC409572	PREDICTED: Apis mellifera potassium channel, subfamily K, transcript variant 1 (LOC409572), mRNA
LOC409588	PREDICTED: Apis mellifera solute carrier family 35 member F4-like (LOC409588), mRNA
LOC409608
LOC409722	PREDICTED: Apis mellifera basement membrane-specific heparan sulfate proteoglycan core protein-like (LOC409722), mRNA
LOC409769
LOC409786	PREDICTED: Apis mellifera jazigo, transcript variant 1 (LOC409786), mRNA
LOC409795	PREDICTED: Apis mellifera telomerase-binding protein EST1A-like (LOC409795), mRNA
LOC410044	PREDICTED: Apis mellifera hypothetical protein LOC410044 (LOC410044), mRNA
LOC410299
LOC410393	PREDICTED: Apis mellifera alkaline phosphatase, tissue-nonspecific isozyme-like (LOC410393), mRNA
LOC410626	PREDICTED: Apis mellifera sodium-coupled monocarboxylate transporter 2-like (LOC410626), mRNA
LOC410655
LOC410756	PREDICTED: Apis mellifera hypothetical protein LOC410756 (LOC410756), mRNA
LOC410895	PREDICTED: Apis mellifera hypothetical protein LOC410895 (LOC410895), mRNA
LOC411214	PREDICTED: Apis mellifera BTB/POZ domain-containing protein KCTD15-like (LOC411214), mRNA
LOC411220
LOC411229	PREDICTED: Apis mellifera venom dipeptidyl peptidase 4-like (LOC411229), mRNA
LOC411599	PREDICTED: Apis mellifera uridine phosphorylase 1-like (LOC411599), mRNA
LOC411632	PREDICTED: Apis mellifera gastrin-releasing peptide receptor-like, transcript variant 2 (LOC411632), mRNA
LOC412162
LOC412215	PREDICTED: Apis mellifera hypothetical protein LOC412215 (LOC412215), mRNA
LOC412416
LOC412801	PREDICTED: Apis mellifera ras-GEF domain-containing family member 1B-like (LOC412801), mRNA
LOC412865	PREDICTED: Apis mellifera hypothetical protein LOC412865 (LOC412865), mRNA
LOC413242	PREDICTED: Apis mellifera heparan sulfate N-deacetylase/ N-sulfotransferase (LOC413242), mRNA
LOC413256
LOC413440	PREDICTED: Apis mellifera protein kibra-like, transcript variant 1 (LOC413440), mRNA
LOC413509	PREDICTED: Apis mellifera choline transporter-like protein 1-like (LOC413509), mRNA
LOC413542	PREDICTED: Apis mellifera polyribonucleotide nucleotidyltransferase 1, mitochondrial-like (LOC413542), mRNA
LOC413677	PREDICTED: Apis mellifera rho guanine nucleotide exchange factor 10-like (LOC413677), mRNA
LOC413955	PREDICTED: Apis mellifera tetratricopeptide repeat protein 28-like, transcript variant 1 (LOC413955), mRNA
LOC413968	PREDICTED: Apis mellifera dystrophin, isoforms A/C/F/G/H-like (LOC413968), mRNA
LOC550870	PREDICTED: Apis mellifera hypothetical protein LOC550870, transcript variant 2 (LOC550870), mRNA
LOC551061	PREDICTED: Apis mellifera multidrug resistance-associated protein 4-like (LOC551061), mRNA
LOC551170
LOC551263
LOC551319	PREDICTED: Apis mellifera hypothetical protein LOC551319 (LOC551319), mRNA
LOC551361
LOC551515	PREDICTED: Apis mellifera protein real-time-like (LOC551515), mRNA
LOC551773	PREDICTED: Apis mellifera serine/threonine-protein kinase VRK1-like (LOC551773), mRNA
LOC551987
LOC552024
LOC552049	PREDICTED: Apis mellifera protein DDI1 homolog 2-like (LOC552049), mRNA
LOC552058
LOC552177	PREDICTED: Apis mellifera hypothetical protein LOC552177 (LOC552177), mRNA
LOC552221	PREDICTED: Apis mellifera FCH domain only protein 2-like, transcript variant 2 (LOC552221), mRNA
LOC552249	PREDICTED: Apis mellifera lysosomal alpha-mannosidase-like (LOC552249), mRNA
LOC552397	PREDICTED: Apis mellifera zinc finger protein 396-like (LOC552397), mRNA
LOC724195	PREDICTED: Apis mellifera kin of IRRE-like protein 2-like (LOC724195), mRNA
LOC724292
LOC724436	PREDICTED: Apis mellifera phospholipase A2-like (LOC724436), mRNA
LOC724450
LOC724604	PREDICTED: Apis mellifera hypothetical protein LOC724604 (LOC724604), mRNA
LOC724609
LOC724736	PREDICTED: Apis mellifera semaphorin-1A-like (LOC724736), mRNA
LOC724835	PREDICTED: Apis mellifera hypothetical protein LOC724835 (LOC724835), mRNA
LOC724952	PREDICTED: Apis mellifera sodium-independent sulfate anion transporter-like (LOC724952), mRNA
LOC725043	PREDICTED: Apis mellifera protein muscleblind-like (LOC725043), mRNA
LOC725046
LOC725329
LOC725964	PREDICTED: Apis mellifera hypothetical protein LOC725964 (LOC725964), mRNA
LOC726331	PREDICTED: Apis mellifera alpha-2B adrenergic receptor-like (LOC726331), mRNA
LOC726410	PREDICTED: Apis mellifera mannosyl-oligosaccharide alpha-1,2-mannosidase isoform A-like (LOC726410), mRNA
LOC726534
LOC726842	PREDICTED: Apis mellifera hypothetical protein LOC726842 (LOC726842), mRNA
LOC726948	PREDICTED: Apis mellifera cubilin-like (LOC726948), mRNA
LOC727246	PREDICTED: Apis mellifera protein spire-like (LOC727246), mRNA
LOC727490	PREDICTED: Apis mellifera e3 ubiquitin-protein ligase FANCL-like (LOC727490), mRNA
mGlutR1	Apis mellifera metabotropic glutamate receptor 1 (mGlutR1), mRNA
Myo20	PREDICTED: Apis mellifera myosin 20, transcript variant 1 (Myo20), mRNA
nAChRa4	Apis mellifera nicotinic acetylcholine receptor alpha4 subunit (nAChRa4), mRNA
Ncc69	PREDICTED: Apis mellifera sodium chloride cotransporter 69 (Ncc69), mRNA
Nrx-1	Apis mellifera neurexin 1 (Nrx-1), mRNA
olf186-F	PREDICTED: Apis mellifera calcium release-activated calcium channel protein 1, transcript variant 4 (olf186-F), mRNA
Pde1c	PREDICTED: Apis mellifera phosphodiesterase 1c (Pde1c), mRNA
Sema-2a	PREDICTED: Apis mellifera semaphorin 2a (Sema-2a), mRNA
Tango13	PREDICTED: Apis mellifera transport and golgi organization 13 (Tango13), mRNA
Tim2	PREDICTED: Apis mellifera timeout (Tim2), mRNA
