# Supplementary material for: A Comparison of Digital Gene Expression Profiling and Methyl DNA Immunoprecipitation as Methods for Gene Discovery in Honeybee (Apis mellifera) Behavioural Genomic Analyses
Source: PLoS One. 2013 Sep 9;8(9):e73628. doi: 10.1371/journal.pone.0073628 (PMC3767799; doi:10.1371/journal.pone.0073628)
Supplement: File S1 — Contains: Table S1 Primers used for quantitative RT-PCR analysis. Table S2. Statistics of DGE sequencing. Table S3. Details for common significantly DEGs compared with Liu et al. and Whitfield et al. Table S4. Significantly DEGs common to the common gene lists and Liu’s with the same direction. Table S5. Gene Ontology assignments of common significantly DEGs between forager/nurse and reverted nurse/forager comparisons. These results were summarized in three main categories: cellular component, molecular function and biological process. The down regulated genes in foragers relative to nurses are the same as the up regulated genes in reverted nurses relative to foragers and vice versa. Table S6. Gene Ontology enrichment analysis of common significantly DEGs between forager/nurse and reverted nurse/forager comparisons. These results were summarized in three main categories: cellular component, molecular function and biological process. Terms from the cellular component, molecular function and biological process ontology with a p-value lower than 0.05. Table S7. The pathway analysis of up or down-regulated genes in common differentially expressed genes between forager/nurse and reverted nurse/forager comparisons. The down regulated genes in foragers relative to nurses are the same as the up regulated genes in reverted nurses relative to foragers and vice versa. Table S8. The component percentage of uniquely mapped reads in different repeat types. Table S9. Summary of peak coverage on gene elements. Table S10. Common significantly DMGs lists between forager/nurse and reverted nurse/forager comparisons. Table S11. Significantly DMGs lists overlapped with Herb et al. Table S12. GO and KEGG annotations about common significantly DMGs between forager/nurse and reverted nurse/forager comparisons. (ZIP) [file pone.0073628.s002.zip › Supporting information/Table S11.xls]

## Sheet: Sheet1
Table S11. Significantly DMGs lists overlapped with Herb et al.
Gene		Direction	Region	Foragers relative to nurses	Reverted nurses relative to foragers	Gene description
LOC552552	Amdam	Nurse to Forager Transition	promoter	down	up		GB19334	similar to glutamate receptor, ionotropic, N-methyl-D-aspartate 3A
	Mine	Nurse to Forager Transition	CDS,genebody,Intron	up	no significant differences	PREDICTED: Apis mellifera hypothetical protein LOC552552 (LOC552552), mRNA
LOC725306	Amdam	Reversion	inside exon	up	down	Hel89B	GB13429	similar to TATA-binding protein-associated factor 172 (ATP-dependent helicase BTAF1) (TBP-associated factor 172) (TAF-172) (TAF(II)170) (B-TFIID transcription factor-associated 170 kDa subunit)
	Mine	Forager to Nurse Transition	CDS,downstream,five-UTR	no significant differences	down	PREDICTED: Apis mellifera helicase 89B ortholog (LOC725306), mRNA
LOC411961	Amdam	Reversion	upstream	down	up	CG8184	GB18867	similar to HECT, UBA and WWE domain containing 1
	Mine	Forager to Nurse Transition	genebody	no significant differences	up	-
LOC551297	Amdam	Reversion	inside exon	up	down		GB19651	similar to sorting nexin 14
	Mine	Nurse to Forager Transition	CDS,genebody,Intron	down	no significant differences	-
LOC725343	Amdam	Nurse to Forager Transition	inside exon	up	up	CG10253	GB16460	similar to CG10253-PA
	Mine	Forager to Nurse Transition	CDS,genebody,Intron,three-UTR	no significant differences	down	PREDICTED: Apis mellifera alkyldihydroxyacetonephosphate synthase (LOC725343), mRNA
LOC411113	Amdam	Nurse to Forager Transition	inside exon	up	up	CG5594	GB17335	similar to CG5594-PA, isoform A
	Mine	Forager to Nurse Transition	genebody,Intron	no significant differences	up	PREDICTED: Apis mellifera solute carrier family 12 member 6-like, transcript variant 1 (LOC411113), mRNA
LOC551291	Amdam	Nurse to Forager Transition	inside exon	down	up	alpha-Spec	GB18557	similar to Spectrin alpha chain
	Mine	Reversion	CDS,genebody,Intron	up	down	PREDICTED: Apis mellifera spectrin alpha chain-like (LOC551291), mRNA
LOC413802	Amdam	Forager to Nurse Transition	inside exon	down	up	CG17360	GB13307	similar to CG17360-PA
	Mine	Forager to Nurse Transition	CDS,genebody,Intron	no significant differences	down	-
LOC413341	Amdam	Forager to Nurse Transition	inside exon	down	up	dom	GB10524	similar to domino CG9696-PD, isoform D
	Mine	Forager to Nurse Transition	CDS,genebody,Intron	no significant differences	up	PREDICTED: Apis mellifera hypothetical protein LOC413341 (LOC413341), mRNA
LOC409795	Amdam	Forager to Nurse Transition	inside exon	up	up		GB19528	similar to Telomerase-binding protein EST1A (Ever shorter telomeres 1A) (Telomerase subunit EST1A) (EST1-like protein A)
	Mine	Reversion	genebody,Intron	down	up	PREDICTED: Apis mellifera telomerase-binding protein EST1A-like (LOC409795), mRNA
