# Supplementary material for: A Comparison of Digital Gene Expression Profiling and Methyl DNA Immunoprecipitation as Methods for Gene Discovery in Honeybee (Apis mellifera) Behavioural Genomic Analyses
Source: PLoS One. 2013 Sep 9;8(9):e73628. doi: 10.1371/journal.pone.0073628 (PMC3767799; doi:10.1371/journal.pone.0073628)
Supplement: File S1 — Contains: Table S1 Primers used for quantitative RT-PCR analysis. Table S2. Statistics of DGE sequencing. Table S3. Details for common significantly DEGs compared with Liu et al. and Whitfield et al. Table S4. Significantly DEGs common to the common gene lists and Liu’s with the same direction. Table S5. Gene Ontology assignments of common significantly DEGs between forager/nurse and reverted nurse/forager comparisons. These results were summarized in three main categories: cellular component, molecular function and biological process. The down regulated genes in foragers relative to nurses are the same as the up regulated genes in reverted nurses relative to foragers and vice versa. Table S6. Gene Ontology enrichment analysis of common significantly DEGs between forager/nurse and reverted nurse/forager comparisons. These results were summarized in three main categories: cellular component, molecular function and biological process. Terms from the cellular component, molecular function and biological process ontology with a p-value lower than 0.05. Table S7. The pathway analysis of up or down-regulated genes in common differentially expressed genes between forager/nurse and reverted nurse/forager comparisons. The down regulated genes in foragers relative to nurses are the same as the up regulated genes in reverted nurses relative to foragers and vice versa. Table S8. The component percentage of uniquely mapped reads in different repeat types. Table S9. Summary of peak coverage on gene elements. Table S10. Common significantly DMGs lists between forager/nurse and reverted nurse/forager comparisons. Table S11. Significantly DMGs lists overlapped with Herb et al. Table S12. GO and KEGG annotations about common significantly DMGs between forager/nurse and reverted nurse/forager comparisons. (ZIP) [file pone.0073628.s002.zip › Supporting information/Table S12.xls]

## Sheet: Sheet1
Table S12. GO and KEGG annotations about common significantly DMGs between forager/nurse and reverted nurse/forager comparisons.
Up regulated in foragers relative to nurses and down regulated in reverted nurses relative to foragers	Pathways	Path_ID
LOC410775	Viral myocarditis	5416
	Small cell lung cancer	5222
	Toxoplasmosis	5145
	Arrhythmogenic right ventricular cardiomyopathy (ARVC)	5412
	Hypertrophic cardiomyopathy (HCM)	5410
	Dilated cardiomyopathy	5414
	ECM-receptor interaction	4512
	Pathways in cancer	5200
	Amoebiasis	5146
	Focal adhesion	4510
TER94	Protein processing in endoplasmic reticulum	4141
ABCC5	ABC transporters	2010
Echs1	Lysine degradation	310
	Fatty acid elongation	62
	beta-Alanine metabolism	410
	Butanoate metabolism	650
	Propanoate metabolism	640
	Fatty acid metabolism	71
	Tryptophan metabolism	380
	Valine, leucine and isoleucine degradation	280
	Metabolic pathways	1100
LOC100576663	Aminoacyl-tRNA biosynthesis	970
LOC100578260	RNA degradation	3018
LOC408936	Dorso-ventral axis formation	4320
LOC409183	Lysosome	4142
LOC409348	Tight junction	4530
LOC409502	Focal adhesion	4510
	Leukocyte transendothelial migration	4670
	Regulation of actin cytoskeleton	4810
	Toxoplasmosis	5145
	Leishmaniasis	5140
	Cell adhesion molecules (CAMs)	4514
	Arrhythmogenic right ventricular cardiomyopathy (ARVC)	5412
	Small cell lung cancer	5222
	Pathways in cancer	5200
	ECM-receptor interaction	4512
	Hypertrophic cardiomyopathy (HCM)	5410
	Dilated cardiomyopathy	5414
	Pathogenic Escherichia coli infection	5130
	Axon guidance	4360
	Shigellosis	5131
	Bacterial invasion of epithelial cells	5100
	Phagosome	4145
LOC411048	p53 signaling pathway	4115
LOC413650	Ribosome biogenesis in eukaryotes	3008
	RNA transport	3013
	mRNA surveillance pathway	3015
LOC413713	Lysine degradation	310
	Other types of O-glycan biosynthesis	514
LOC551282	Pentose phosphate pathway	30
LOC551291	Tight junction	4530
LOC551818	Peroxisome	4146
LOC727480	Toll-like receptor signaling pathway	4620
PLA2-1	Toxoplasmosis	5145
	Vascular smooth muscle contraction	4270
	Linoleic acid metabolism	591
	Fc epsilon RI signaling pathway	4664
	Long-term depression	4730
	VEGF signaling pathway	4370
	GnRH signaling pathway	4912
	Glycerophospholipid metabolism	564
	Fc gamma R-mediated phagocytosis	4666
	Arachidonic acid metabolism	590
	Ether lipid metabolism	565
	alpha-Linolenic acid metabolism	592
	Pancreatic secretion	4972
	MAPK signaling pathway	4010
	Fat digestion and absorption	4975
	Metabolic pathways	1100
Down regulated in foragers relative to nurses and up regulated in reverted nurses relative to foragers	Pathways	Path_ID
Edem2	Protein processing in endoplasmic reticulum	4141
Gprk2	Endocytosis	4144
	Chemokine signaling pathway	4062
Itpr1	Phosphatidylinositol signaling system	4070
	Calcium signaling pathway	4020
	Phototransduction - fly	4745
LOC100576471	RNA transport	3013
LOC100577879	Bile secretion	4976
	Nitrogen metabolism	910
	Collecting duct acid secretion	4966
	Proximal tubule bicarbonate reclamation	4964
	Pancreatic secretion	4972
	Gastric acid secretion	4971
LOC100578248	Protein processing in endoplasmic reticulum	4141
	Pyrimidine metabolism	240
	Purine metabolism	230
	RNA polymerase	3020
	Huntington's disease	5016
	Metabolic pathways	1100
LOC100578264	mRNA surveillance pathway	3015
LOC100578556	RNA degradation	3018
LOC408715	Cell adhesion molecules (CAMs)	4514
LOC409063	Type I diabetes mellitus	4940
	Taurine and hypotaurine metabolism	430
	beta-Alanine metabolism	410
	Butanoate metabolism	650
	Alanine, aspartate and glutamate metabolism	250
	Metabolic pathways	1100
LOC409274	Endocytosis	4144
LOC409722	ECM-receptor interaction	4512
LOC409795	mRNA surveillance pathway	3015
LOC410044	Regulation of actin cytoskeleton	4810
	Focal adhesion	4510
	Leukocyte transendothelial migration	4670
LOC410393	Folate biosynthesis	790
	Metabolic pathways	1100
LOC410626	Vitamin digestion and absorption	4977
LOC410756	Phosphatidylinositol signaling system	4070
	Inositol phosphate metabolism	562
	Metabolic pathways	1100
LOC411632	Neuroactive ligand-receptor interaction	4080
	mRNA surveillance pathway	3015
	Spliceosome	3040
	RNA transport	3013
LOC412215	Amino sugar and nucleotide sugar metabolism	520
LOC412416	RNA degradation	3018
LOC412801	Vascular smooth muscle contraction	4270
	Olfactory transduction	4740
	Salivary secretion	4970
	Long-term depression	4730
	Colorectal cancer	5210
	Pathways in cancer	5200
	Gap junction	4540
	Pancreatic cancer	5212
LOC412865	Protein digestion and absorption	4974
LOC413242	Glycosaminoglycan biosynthesis - heparan sulfate	534
	Metabolic pathways	1100
LOC413440	Vascular smooth muscle contraction	4270
	Axon guidance	4360
	Regulation of actin cytoskeleton	4810
	Endocytosis	4144
	Ubiquitin mediated proteolysis	4120
	Tight junction	4530
LOC413509	Spliceosome	3040
LOC413542	RNA degradation	3018
	Pyrimidine metabolism	240
	Purine metabolism	230
LOC413677	MAPK signaling pathway	4010
LOC413955	Prion diseases	5020
LOC413968	Viral myocarditis	5416
	Arrhythmogenic right ventricular cardiomyopathy (ARVC)	5412
	Hypertrophic cardiomyopathy (HCM)	5410
	Dilated cardiomyopathy	5414
LOC551061	ABC transporters	2010
	Bile secretion	4976
LOC552024	Inositol phosphate metabolism	562
	Metabolic pathways	1100
LOC552177	Regulation of actin cytoskeleton	4810
	Colorectal cancer	5210
	Pathways in cancer	5200
	Basal cell carcinoma	5217
	Endometrial cancer	5213
	Wnt signaling pathway	4310
LOC552221	NOD-like receptor signaling pathway	4621
LOC552249	Other glycan degradation	511
	Lysosome	4142
LOC724436	Vascular smooth muscle contraction	4270
	Toxoplasmosis	5145
	Long-term depression	4730
	MAPK signaling pathway	4010
	Fat digestion and absorption	4975
	Arachidonic acid metabolism	590
	Ether lipid metabolism	565
	alpha-Linolenic acid metabolism	592
	GnRH signaling pathway	4912
	Pancreatic secretion	4972
	Fc gamma R-mediated phagocytosis	4666
	Linoleic acid metabolism	591
	Fc epsilon RI signaling pathway	4664
	VEGF signaling pathway	4370
	Glycerophospholipid metabolism	564
	Metabolic pathways	1100
LOC724736	Axon guidance	4360
LOC725046	Salivary secretion	4970
LOC725964	Cytokine-cytokine receptor interaction	4060
	Autoimmune thyroid disease	5320
	Hematopoietic cell lineage	4640
	Jak-STAT signaling pathway	4630
	Tyrosine metabolism	350
	Metabolic pathways	1100
LOC726331	Neuroactive ligand-receptor interaction	4080
LOC726410	Protein processing in endoplasmic reticulum	4141
	N-Glycan biosynthesis	510
	Metabolic pathways	1100
LOC726534	Axon guidance	4360
LOC726948	Vitamin digestion and absorption	4977
LOC727246	Dorso-ventral axis formation	4320
LOC727490	Ubiquitin mediated proteolysis	4120
mGlutR1	Neuroactive ligand-receptor interaction	4080
Ncc69	Salivary secretion	4970
	Pancreatic secretion	4972
	Vibrio cholerae infection	5110
Nrx-1	Cell adhesion molecules (CAMs)	4514
Pde1c	Olfactory transduction	4740
	Taste transduction	4742
	Calcium signaling pathway	4020
	Purine metabolism	230
Sema-2a	Axon guidance	4360
LOC411229	Protein digestion and absorption	4974
LOC411599	Pyrimidine metabolism	240
	Drug metabolism - other enzymes	983
	Metabolic pathways	1100
