# Supplementary material for: A Comparison of Digital Gene Expression Profiling and Methyl DNA Immunoprecipitation as Methods for Gene Discovery in Honeybee (Apis mellifera) Behavioural Genomic Analyses
Source: PLoS One. 2013 Sep 9;8(9):e73628. doi: 10.1371/journal.pone.0073628 (PMC3767799; doi:10.1371/journal.pone.0073628)
Supplement: File S1 — Contains: Table S1 Primers used for quantitative RT-PCR analysis. Table S2. Statistics of DGE sequencing. Table S3. Details for common significantly DEGs compared with Liu et al. and Whitfield et al. Table S4. Significantly DEGs common to the common gene lists and Liu’s with the same direction. Table S5. Gene Ontology assignments of common significantly DEGs between forager/nurse and reverted nurse/forager comparisons. These results were summarized in three main categories: cellular component, molecular function and biological process. The down regulated genes in foragers relative to nurses are the same as the up regulated genes in reverted nurses relative to foragers and vice versa. Table S6. Gene Ontology enrichment analysis of common significantly DEGs between forager/nurse and reverted nurse/forager comparisons. These results were summarized in three main categories: cellular component, molecular function and biological process. Terms from the cellular component, molecular function and biological process ontology with a p-value lower than 0.05. Table S7. The pathway analysis of up or down-regulated genes in common differentially expressed genes between forager/nurse and reverted nurse/forager comparisons. The down regulated genes in foragers relative to nurses are the same as the up regulated genes in reverted nurses relative to foragers and vice versa. Table S8. The component percentage of uniquely mapped reads in different repeat types. Table S9. Summary of peak coverage on gene elements. Table S10. Common significantly DMGs lists between forager/nurse and reverted nurse/forager comparisons. Table S11. Significantly DMGs lists overlapped with Herb et al. Table S12. GO and KEGG annotations about common significantly DMGs between forager/nurse and reverted nurse/forager comparisons. (ZIP) [file pone.0073628.s002.zip › Supporting information/Table S3.xls]

## Sheet: Sheet1
Table S3. Details for common significantly DEGs compared with Liu et al. and Whitfield et al.
GI		Symbol	log2 Ratio(F/N)	log2 Ratio(RN/F)	total	average	Fang Liu	Whitfield	Full name
58585141	GB16459	Mrjp3	-12.6259	11.5396	24.1656	12.0828	√		Apis mellifera major royal jelly protein 3
328790725	GB10161	LOC725215	-10.3083	11.1972	21.5056	10.7528	√		Apis mellifera venom acid phosphatase Acph-1-like
328786825	GB13518	LOC727007	-9.41996	8.67243	18.0924	9.04619			Apis mellifera clavesin-1-like
328794346	GB15390	LOC727045	-8.57754	8.16567	16.7432	8.37161	√		Apis mellifera major royal jelly protein 3-like
328781453	GB16638	LOC412319	-8.09803	8.40939	16.5074	8.25371	√		Apis mellifera rhomboid-related protein 3-like
328779445	GB10854	LOC725953	7.94837	-7.94837	15.8967	7.94837		√	Apis mellifera esterase E4-like
58585121	GB20134	Obp2	1.57597	-12.8138	14.3898	7.19488			Apis mellifera odorant binding protein 2
58585127	GB11135	Obp1	2.49292	-10.3998	12.8927	6.44637			Apis mellifera odorant binding protein 1
328782264	GB15411	LOC726362	1.15773	-10.8106	11.9683	5.98415	√		Apis mellifera luciferin 4-monooxygenase-like
328788578	GB	LOC100577469	8.56605	-2.89363	11.4597	5.72984			Apis mellifera hypothetical LOC100577469
58585169	GB11768	Mrjp4	-6.53252	4.5286	11.0611	5.53056	√		Apis mellifera major royal jelly protein 4
58585163	GB19017	Hbg3	6.88919	-1.89323	8.78242	4.39121	√		Apis mellifera alpha-glucosidase
62198226	GB11022	Mrjp7	-5.73174	2.78746	8.51921	4.2596	√		Apis mellifera major royal jelly protein 7
58585143	GB18312	LOC406114	5.4588	-2.71617	8.17497	4.08749	√		Apis mellifera alpha-amylase
328781002	GB20038	LOC412768	6.48325	-1.20605	7.6893	3.84465	√		Apis mellifera protein takeout-like, transcript variant 3
94158821	GB30365	Obp14	-5.09833	2.43471	7.53303	3.76652	√		Apis mellifera odorant binding protein 14
328794348	GB16634	LOC551813	-4.22732	2.89799	7.12532	3.56266	√		Apis mellifera major royal jelly protein 1-like
328781637	GB12338	RpLP0	-3.3063	3.48614	6.79244	3.39622	√		Apis mellifera ribosomal protein LP0, transcript variant 1
328784419	GB13591	LOC411223	4.93043	-1.84187	6.7723	3.38615	√		Apis mellifera esterase FE4-like
300116408	GB11412	LOC411983	4.24914	-2.12954	6.37867	3.18934	√		Apis mellifera putative fatty acyl-CoA reductase
328782523	GB15898	Vkr	3.70341	-2.35755	6.06097	3.03048	√		Apis mellifera venus kinase receptor
328791745	GB18806	LOC725308	-2.38391	3.56429	5.9482	2.9741	×		Apis mellifera histone H2A-like
328786843	GB11876	verm	-3.80735	2.09995	5.90731	2.95365	√	×N	Apis mellifera vermiform, transcript variant 1
328785219	GB16848	GMCOX3	2.95328	-2.95328	5.90657	2.95328			Apis mellifera GMC oxidoreductase 3
58585097	GB14888	Mrjp1	-3.27264	2.53012	5.80276	2.90138	√		Apis mellifera major royal jelly protein 1
328776406	GB12176	LOC724552	4.34548	-1.40149	5.74697	2.87349	√		Apis mellifera elongation of very long chain fatty acids protein AAEL008004-like
328787337	GB16384	LOC727221	-3.61808	2.11981	5.73789	2.86895		×	Apis mellifera vacuolar protein sorting-associated protein 13C-like
328789953	GB10907	LOC413817	3.49573	-2.19802	5.69375	2.84687	√		Apis mellifera inositol 1,4,5-triphosphate kinase 1
160425208	GB15552	Hex70a	-3.83825	1.5187	5.35695	2.67847	√	×	Apis mellifera hexamerin 70a
328789447	GB10283	LOC724341	2.42347	-2.87786	5.30134	2.65067	√	√	Apis mellifera endoplasmic reticulum resident protein 29-like
328776409	GB13264	LOC724867	3.99881	-1.28547	5.28428	2.64214	√		Apis mellifera elongation of very long chain fatty acids protein AAEL008004-like
328776822	GB10421	LOC411186	-2.61787	2.47333	5.09121	2.5456	√		Apis mellifera synaptic vesicle glycoprotein 2C-like
326439172	GB15409	CYP6AQ1	1.41318	-3.58949	5.00267	2.50133			Apis mellifera cytochrome P450 6AQ1
328780288	GB13040	gry	-2.28652	2.69977	4.98629	2.49314	×		Apis mellifera gryzun
328787869	GB19449	Gr10	-3.08403	1.81773	4.90176	2.45088	√		Apis mellifera gustatory receptor 10
328779533	GB13606	LOC552041	2.71335	-2.16687	4.88022	2.44011	√		Apis mellifera hypothetical protein
328787287	GB12238	LOC552683	-2.54625	2.32462	4.87087	2.43543	×		Apis mellifera chitinase domain-containing protein 1-like
218156310	GB48697	LOC100217360	3.25078	-1.60143	4.85221	2.42611			Apis mellifera hypothetical protein
328793926	GB11969	LOC412166	3.49277	-1.26693	4.7597	2.37985	√	×	Apis mellifera acyl-CoA Delta(11) desaturase-like
328776919	GB	LOC100576310	3.16369	-1.5928	4.75649	2.37824			Apis mellifera hypothetical LOC100576310
328776863	GB14821	LOC411609	2.83363	-1.91609	4.74972	2.37486	√		Apis mellifera pancreatic triacylglycerol lipase-like, transcript variant 1
328776826	GB16242	LOC551400	-2.26416	2.34732	4.61148	2.30574	√		Apis mellifera coiled-coil domain-containing protein 86-like
328790643	GB13289	LOC726625	-2.10221	2.49647	4.59868	2.29934	√		Apis mellifera luciferin 4-monooxygenase-like
328784063	GB11820	Ipp	2.14432	-2.44425	4.58857	2.29428	√	×N	Apis mellifera inositol polyphosphate 1-phosphatase
328784431	GB12492	LOC409304	2.88423	-1.64719	4.53142	2.26571	√		Apis mellifera glucuronosyltransferase
328792703	GB	LOC100577108	3.04227	-1.47138	4.51365	2.25683			Apis mellifera G-protein coupled receptor Mth2-like
328784097	GB15643	pdm3	2.74813	-1.7622	4.51033	2.25517	√		Apis mellifera pou domain motif 3
328791954	GB16974	Cda4	-2.53906	1.96907	4.50813	2.25407	√		Apis mellifera chitin deacetylase-like 4
328793592	GB13689	LOC551353	-1.77545	2.7274	4.50284	2.25142	×		Apis mellifera translocon-associated protein subunit alpha-like
328786991	GB16049	LOC552295	-1.70191	2.7503	4.45221	2.2261			Apis mellifera translocon-associated protein subunit gamma-like
328791087	GB11023	LOC409207	-1.94177	2.5027	4.44447	2.22223	√	√	Apis mellifera synaptic vesicle membrane protein VAT-1 homolog-like
328787988	GB10568	LOC408989	2.6983	-1.7399	4.4382	2.2191	√	×N	Apis mellifera glycerol kinase, transcript variant 2
328776752	GB11488	LOC409061	3.21657	-1.17916	4.39573	2.19787	√	×	Apis mellifera tyrosine kinase receptor Cad96Ca ortholog
328793307	GB14612	CYP6BE1	2.73007	-1.65922	4.3893	2.19465	√		Apis mellifera cytochrome P450 6BE1 LOC552418
328780546	GB18483	LOC725588	-1.86049	2.52546	4.38595	2.19298	√	×	Apis mellifera hypothetical protein
328782964	GB11743	SCR-B2	3.34805	-1.03605	4.3841	2.19205	√		Apis mellifera scavenger receptor class B, type 2
328783951	GB11862	LOC726175	-1.86282	2.4716	4.33443	2.16721	×		Apis mellifera hypothetical protein
328780818	GB	LOC100578274	-2.13706	2.16559	4.30265	2.15132			Apis mellifera hypothetical LOC100578274
328791649	GB13483	LOC409536	-1.69997	2.54003	4.24	2.12		×	Apis mellifera hypothetical protein
328782448	GB11113	LOC408805	2.74888	-1.46232	4.21121	2.1056	√		Apis mellifera progestin and adipoQ receptor family member 3-like
328794471	GB52863	LOC727464	-2.18357	2.02481	4.20838	2.10419	√		Apis mellifera hypothetical protein
328778920	GB10353	RpS15	-1.5043	2.70357	4.20787	2.10394	√		Apis mellifera ribosomal protein S15
328776210	GB14140	Tim8	-1.20083	2.982	4.18283	2.09142	×		Apis mellifera mitochondrial import inner membrane translocase subunit Tim8
328779334	GB16889	LOC409801	3.08587	-1.06603	4.15189	2.07595	√	×	Apis mellifera esterase E4-like
328790732	GB18227	LOC724564	-1.45726	2.64417	4.10143	2.05072	√	×N	Apis mellifera TWKSPDIVIRFa-containing neuropeptide
328786420	GB19305	LOC550651	-1.62209	2.47861	4.1007	2.05035	√	×N	Apis mellifera 40S ribosomal protein S4-like, transcript variant 1
328781170	GB11177	eEF1delta	-1.71392	2.36369	4.07761	2.0388	×	√	Apis mellifera elongation factor 1-delta
328785659	GB13456	LOC411175	2.40703	-1.66023	4.06726	2.03363	√	√	Apis mellifera transducin-like enhancer protein 4-like
121583857	GB17000	nAChRa6	2.63643	-1.42531	4.06173	2.03087	√	√	Apis mellifera nicotinic acetylcholine receptor alpha6 subunit
328776540	GB16836	LOC551796	2.30285	-1.72845	4.0313	2.01565	√	√	Apis mellifera cationic amino acid transporter 4-like, transcript variant 2
328791746	GB	LOC725344	-1.70891	2.29063	3.99954	1.99977	×		Apis mellifera histone H2B.3-like
328779919	GB49478	LOC726228	-1.67849	2.27812	3.95662	1.97831	√		Apis mellifera hypothetical protein
328788381	GB14159	LOC726160	-1.32092	2.61502	3.93594	1.96797	×		Apis mellifera hypothetical protein
328784057	GB11340	LOC551268	2.70639	-1.22806	3.93445	1.96722	√		Apis mellifera pancreatic triacylglycerol lipase-like
295849285	GB14346	Sod2	-1.99587	1.93195	3.92783	1.96391	×	√	Apis mellifera superoxide dismutase 2, mitochondrial, nuclear gene encoding mitochondrial protein
328791748	GB12700	LOC725238	-1.83413	2.09329	3.92743	1.96371	√		Apis mellifera hypothetical protein
328787850	GB19092	LOC726045	1.28123	-2.64035	3.92159	1.96079	×	√	Apis mellifera protein KIAA0317-like
328785369	GB13868	LOC409129	-1.18369	2.71139	3.89508	1.94754	×		Apis mellifera 28S ribosomal protein S10, mitochondrial-like
328783244	GB15503	RpL4	-1.48454	2.40953	3.89407	1.94704	√	√	Apis mellifera ribosomal protein L4, transcript variant 1
328789543	GB15288	LOC552356	2.47042	-1.38904	3.85946	1.92973	√	×	Apis mellifera hypothetical protein
328783827	GB	LOC100576515	-1.2385	2.59707	3.83558	1.91779			Apis mellifera protein KRTCAP2 homolog
328779054	GB10088	LOC409025	-1.8625	1.96907	3.83156	1.91578	×	√	Apis mellifera apolipoprotein D-like
328781332	GB42823	LOC100577440	2.76028	-1.06009	3.82037	1.91019			Apis mellifera hypothetical protein
328783071	GB16852	LOC551761	2.79981	-1.01215	3.81196	1.90598	√		Apis mellifera alpha-tocopherol transfer protein-like
328780889	GB14466	LOC725803	1.76515	-2.01916	3.78431	1.89216	√	×N	Apis mellifera chaoptin-like
110770040	GB19216	LOC552388	2.11948	-1.64552	3.765	1.8825	√		Apis mellifera major royal jelly protein 1-like
328779539	GB19085	LOC726040	2.0667	-1.69091	3.7576	1.8788	√	√	Apis mellifera probable 4-coumarate--CoA ligase 3-like
328789970	GB11485	pix	-1.47956	2.27088	3.75043	1.87522	×		Apis mellifera pixie, transcript variant 1
328793436	GB19388	LOC724407	-1.49558	2.2073	3.70287	1.85144	×		Apis mellifera stress-associated endoplasmic reticulum protein 2-like
328788623	GB18455	LOC411613	-2.0764	1.59063	3.66703	1.83351	√		Apis mellifera buffy
328792768	GB17509	LOC100578606	2.37442	-1.29257	3.66699	1.8335			Apis mellifera hypothetical protein
328784429	GB10367	LOC409203	2.30873	-1.34127	3.65	1.825	√	×	Apis mellifera glucuronosyltransferase
328793132	GB14595	RpL10	-1.34898	2.27375	3.62272	1.81136			Apis mellifera 60S ribosomal protein L10, transcript variant 1
328789523	GB14956	LOC408650	2.52668	-1.08987	3.61656	1.80828	√	√	Apis mellifera inositol oxygenase-like
328788576	GB15780	LOC410732	2.53118	-1.08337	3.61455	1.80728	√		Apis mellifera 3-phosphoinositide-dependent protein kinase 1-like
118150503	GB10798	LOC726970	1.69736	-1.86673	3.5641	1.78205		√	Apis mellifera cys-loop ligand-gated ion channel subunit 8916
328786484	GB18295	LOC410201	2.07356	-1.47811	3.55167	1.77583	√	√	Apis mellifera phosphatidate phosphatase LPIN1-like
328776811	GB16195	LOC100576932	1.64268	-1.88982	3.5325	1.76625			Apis mellifera hypothetical protein
328780091	GB10896	LOC411622	-1.9483	1.58104	3.52935	1.76467		√	Apis mellifera hypothetical protein
328792600	GB14900	LOC727436	-1.80892	1.71716	3.52607	1.76304	√		Apis mellifera nuclear receptor 2C2-associated protein-like
328781983	GB19820	CYP9Q1	2.16088	-1.35488	3.51575	1.75788	√	×	Apis mellifera cytochrome P450 9Q1
328790527	GB	LOC100576827	2.05321	-1.44299	3.4962	1.7481			Apis mellifera nucleoporin GLE1-like
328785268	GB10668	CYP6AS17	2.13184	-1.35089	3.48273	1.74137	√		Apis mellifera cytochrome P450 6AS17
328793449	GB17180	LOC727358	1.86295	-1.59491	3.45786	1.72893	√		Apis mellifera hypothetical protein
94400896	GB12529	Cbs	-1.49611	1.93932	3.43543	1.71772	×		Apis mellifera cystathionine beta-synthase
58585159	GB13493	Blop	1.95687	-1.47022	3.42709	1.71355	√		Apis mellifera blue-sensitive opsin
328776639	GB52316	LOC100576325	1.0556	-2.3615	3.4171	1.70855			Apis mellifera hypothetical protein
328789351	GB18354	LOC551620	1.7728	-1.64141	3.4142	1.7071	√	√	Apis mellifera pre-mRNA-processing-splicing factor 8-like
328789459	GB10030	LOC409192	-1.10798	2.25482	3.36281	1.6814	×	√	Apis mellifera probable phospholipid-transporting ATPase VD-like
328793882	GB12284	RpL30	-1.33466	2.02379	3.35845	1.67923	√		Apis mellifera ribosomal protein L30, transcript variant 1
229892213	GB15016	Hsc70-3	1.22733	-2.12925	3.35658	1.67829	√		Apis mellifera heat shock 70 kDa protein cognate 3
259906448	GB12929	Para	1.96651	-1.38098	3.34749	1.67375	√	√	Apis mellifera sodium channel protein paralytic LOC409018
328776320	GB11584	trbd	1.8357	-1.4852	3.3209	1.66045	√		Apis mellifera ubiquitin thioesterase trabid
328779002	GB19965	LOC412610	-1.0868	2.20673	3.29354	1.64677	×		Apis mellifera glutathione synthetase-like
328791727	GB15320	LOC413674	-1.25154	1.99473	3.24627	1.62313	×		Apis mellifera protein BCCIP homolog
328779693	GB15499	rl	1.64116	-1.59472	3.23588	1.61794	√	×	Apis mellifera mitogen-activated protein kinase ERK-A
328782985	GB13179	LOC412056	2.1097	-1.11753	3.22723	1.61361	√		Apis mellifera organic cation transporter protein-like
328781958	GB52229	LOC100576399	1.11689	-2.10166	3.21855	1.60927			Apis mellifera hypothetical protein
328780891	GB12387	LOC725870	1.59946	-1.60886	3.20832	1.60416	√	×	Apis mellifera slit homolog 3 protein-like
328778495	GB17330	CTL5	-1.72777	1.4717	3.19947	1.59973	√		Apis mellifera C-type lectin 5
328789377	GB19522	LOC410806	-1.13104	2.06475	3.19579	1.59789	×	√	Apis mellifera histidyl-tRNA synthetase, cytoplasmic-like, transcript variant 2
328793539	GB19683	SCR-B10	1.88787	-1.28901	3.17688	1.58844	√	×	Apis mellifera scavenger receptor class B, type 10
328784400	GB11282	Moe	-1.08038	2.09059	3.17097	1.58548	×		Apis mellifera moesin
328793813	GB10301	LOC100578349	1.52771	-1.63851	3.16622	1.58311		√	Apis mellifera hypothetical protein
62526109	GB16667	Ip3k	1.99136	-1.17475	3.16611	1.58305	√		Apis mellifera inositol 1,4,5-triphosphate kinase
328791495	GB	LOC100577312	-1.74479	1.41455	3.15933	1.57967			Apis mellifera hypothetical LOC100577312
328782744	GB18222	LOC408456	1.69736	-1.43063	3.128	1.564	√	√	Apis mellifera facilitated trehalose transporter Tret1-2 homolog
110751346	GB15312	Ero1L	1.33012	-1.7752	3.10531	1.55266	√		Apis mellifera endoplasmic reticulum oxidoreductin-1-like
328776174	GB15743	LOC409280	2.03399	-1.06243	3.09643	1.54821	√	×	Apis mellifera CCR4-NOT transcription complex subunit 10 homolog
328785303	GB15793	CYP6AS4	1.98825	-1.09901	3.08726	1.54363	√		Apis mellifera cytochrome P450 6AS4, transcript variant 1
328779234	GB18896	LOC411978	1.96212	-1.10363	3.06576	1.53288	√		Apis mellifera beta-glucosidase
328781553	GB11064	LOC409173	1.25331	-1.80928	3.06259	1.53129	×	×	Apis mellifera esterase FE4-like
328782356	GB14408	LOC413280	-1.02803	2.01815	3.04618	1.52309	×		Apis mellifera acidic leucine-rich nuclear phosphoprotein 32 family member A-like
328782033	GB11055	LOC412602	-1.16202	1.85133	3.01335	1.50668	×	√	Apis mellifera polyadenylate-binding protein 1-like, transcript variant 1
328787668	GB16952	RpL15	-1.03917	1.96667	3.00584	1.50292	√		Apis mellifera ribosomal protein L15
328779616	GB	LOC100578023	1.9102	-1.05817	2.96838	1.48419			Apis mellifera FMRFamide-related neuropeptides-like
328776629	GB18506	LOC411058	1.89988	-1.04826	2.94814	1.47407	√	√	Apis mellifera hypothetical protein
328791256	GB12495	LOC552459	1.86125	-1.08646	2.94771	1.47386	√	×N	Apis mellifera hypothetical LOC552459
328791525	GB13722	LOC409709	1.48074	-1.4595	2.94025	1.47012	√		Apis mellifera glucocerebrosidase
328784912	GB19014	LOC725866	-1.065	1.87144	2.93644	1.46822	×		Apis mellifera 39S ribosomal protein L9, mitochondrial-like
328782375	GB18904	LOC100576528	1.74184	-1.19132	2.93316	1.46658		×	Apis mellifera hypothetical protein
58585117	GB13587	Obp4	1.8446	-1.08272	2.92731	1.46366	√	√N	Apis mellifera odorant binding protein 4
295842262	GB18045	GstD1	1.49388	-1.43279	2.92667	1.46334	√	×	Apis mellifera glutathione S-transferase D1
328791522	GB10584	LOC409708	-1.42286	1.5026	2.92546	1.46273			Apis mellifera glucocerebrosidase, transcript variant 1
328790826	GB10483	LOC726737	1.8345	-1.07708	2.91158	1.45579	√		Apis mellifera venom acid phosphatase Acph-1-like
328782403	GB51373	LOC100577331	-1.64483	1.2507	2.89553	1.44777			Apis mellifera hypothetical protein
328786428	GB19295	LOC727648	-1.21128	1.67071	2.88199	1.44099	×		Apis mellifera acylamino-acid-releasing enzyme-like
328785583	GB13621	LOC551241	1.27813	-1.59703	2.87516	1.43758	√	×N	Apis mellifera peroxisomal membrane protein PMP34-like
328783239	GB18315	LOC410612	1.15781	-1.70865	2.86646	1.43323	√		Apis mellifera solute carrier family 25 member 44-like
328784433	GB15163	LOC727593	1.71888	-1.14421	2.86309	1.43154	√		Apis mellifera glucuronosyltransferase
328782030	GB14240	LOC726241	1.50966	-1.35183	2.86149	1.43075	√	×	Apis mellifera tudor domain-containing protein 7-like
328777950	GB	LOC100578697	-1.26863	1.58354	2.85217	1.42608			Apis mellifera THUMP domain-containing protein 1-like
328792625	GB	LOC551420	1.38846	-1.45573	2.84419	1.4221	√		Apis mellifera protein O-mannosyltransferase 1-like
328785375	GB14007	Fucta	1.81934	-1.01454	2.83389	1.41694		×	Apis mellifera core alpha1,3-fucosyltransferase A
328785950	GB16757	LOC411091	-1.08879	1.71678	2.80557	1.40279			Apis mellifera hypothetical protein
328792774	GB18235	LOC412353	1.60365	-1.17528	2.77893	1.38946			Apis mellifera polyubiquitin-A-like, transcript variant 1
328783242	GB19847	LOC410609	1.70078	-1.07072	2.7715	1.38575	√	√	Apis mellifera disintegrin and metalloproteinase domain-containing protein 10-like
328778297	GB	LOC100577739	1.45768	-1.31146	2.76914	1.38457			Apis mellifera hypothetical LOC100577739
328787616	GB11087	LOC410993	1.33916	-1.42399	2.76315	1.38157	√		Apis mellifera valacyclovir hydrolase-like
328785771	GB11840	LOC412810	1.4848	-1.27575	2.76055	1.38028	√	√	Apis mellifera v-type proton ATPase 116 kDa subunit a isoform 1-like, transcript variant 1
328793084	GB14913	CYP6AS15	1.75086	-1.00859	2.75945	1.37972	×		Apis mellifera cytochrome P450 6AS15
328779128	GB10118	Nhe2	1.75441	-1.00381	2.75822	1.37911	√	√N	Apis mellifera Na[+]/H[+] hydrogen exchanger 2
328787291	GB11950	Rgl	1.65737	-1.10049	2.75786	1.37893		√	Apis mellifera Ral guanine nucleotide exchange factor
328778628	GB11088	LOC413620	1.24724	-1.5018	2.74903	1.37452	√		Apis mellifera hypothetical protein
328782887	GB11026	LOC724206	1.41971	-1.32602	2.74573	1.37287	√		Apis mellifera WD repeat-containing protein 67-like
328793111	GB15692	RpS13	-1.14888	1.59201	2.74089	1.37044	×		Apis mellifera ribosomal protein S13
328791624	GB15131	LOC725130	1.573	-1.16628	2.73928	1.36964	√	√	Apis mellifera hypothetical protein
328787487	GB12691	RpS26	-1.00629	1.7254	2.73169	1.36585	×		Apis mellifera ribosomal protein S26
110758920	GB12703	LOC412150	1.29218	-1.42427	2.71645	1.35823	√	√	Apis mellifera endoplasmin-like, transcript variant 1
328792414	GB12375	Chd64	1.66325	-1.0496	2.71285	1.35642	√	√	Apis mellifera calponin-like protein Chd64
328781286	GB16340	inaD	1.68029	-1.03247	2.71277	1.35638	√	√	Apis mellifera inactivation no afterpotential D
328780596	GB13081	LOC409038	-1.10542	1.58517	2.69059	1.34529	×	√	Apis mellifera hypothetical protein LOC409038
328789134	GB15847	LOC408734	-1.40358	1.27062	2.6742	1.3371	√	√	Apis mellifera succinate dehydrogenase [ubiquinone] flavoprotein subunit, mitochondrial-like
209180476	GB13368	Cryl1	-1.0456	1.61542	2.66102	1.33051	×		Apis mellifera lambda crystallin-like protein
328777208	GB19681	LOC551217	-1.11892	1.53628	2.6552	1.3276	×	√	Apis mellifera high affinity copper uptake protein 1-like, transcript variant 1
328778509	GB10988	LOC409369	1.47753	-1.17724	2.65477	1.32738	√	√	Apis mellifera brain protein I3-like
58585195	GB18313	PPO	1.52872	-1.1249	2.65362	1.32681	√		Apis mellifera phenoloxidase subunit A3
328792928	GB	LOC727146	1.22209	-1.42531	2.6474	1.3237			Apis mellifera sphingomyelin phosphodiesterase-like
328792937	GB19988	Lys-3	-1.31452	1.32682	2.64134	1.32067	√	√	Apis mellifera lysozyme 3, transcript variant 1
328783412	GB50012	LOC726323	-1.04477	1.58442	2.62919	1.31459	√		Apis mellifera hypothetical protein
328778240	GB	LOC727130	1.6001	-1.01752	2.61763	1.30881	√		Apis mellifera progestin and adipoQ receptor family member 4-like
328783176	GB19558	RpL10Ab	-1.28013	1.33374	2.61388	1.30694	√		Apis mellifera ribosomal protein L10Ab, transcript variant 1
328788699	GB17831	CYP6AS13	1.56454	-1.03998	2.60452	1.30226		×	Apis mellifera cytochrome P450 6AS13, transcript variant 1
328785359	GB17289	LOC725646	-1.46386	1.12644	2.59031	1.29515	√		Apis mellifera n-acetylneuraminate lyase-like
328776888	GB16541	LOC724177	1.5129	-1.05512	2.56802	1.28401		√	Apis mellifera hypothetical protein
328787692	GB19571	LOC724922	-1.30768	1.23868	2.54636	1.27318	√		Apis mellifera hypothetical protein
328790761	GB12630	Aats-gln	-1.1905	1.35504	2.54555	1.27277	×		Apis mellifera glutaminyl-tRNA synthetase
328779354	GB10594	LOC409768	1.52903	-1.01339	2.54243	1.27121	√	×	Apis mellifera hypothetical protein
328779573	GB15428	Pfrx	1.46926	-1.07208	2.54134	1.27067	√		Apis mellifera 6-phosphofructo-2-kinase, transcript variant 1
328788277	GB19075	LOC725038	1.40443	-1.12337	2.52779	1.2639	√		Apis mellifera protein NPC2 homolog
328789477	GB18664	LOC410838	1.27518	-1.25066	2.52584	1.26292	√	√	Apis mellifera ubiquitin-conjugating enzyme E2 R2-like
328778003	GB12172	LOC412375	1.33521	-1.18573	2.52094	1.26047	√		Apis mellifera nudC domain-containing protein 3-like
328783415	GB	LOC100576330	1.46822	-1.04693	2.51515	1.25758			Apis mellifera hypothetical LOC100576330
328784404	GB15795	LOC725515	1.4458	-1.0578	2.5036	1.2518	√		Apis mellifera zinc finger and SCAN domain-containing protein 2-like
328790356	GB	LOC412748	1.48003	-1.00432	2.48435	1.24218	√		Apis mellifera ATP-binding cassette sub-family G member 1-like
328789746	GB14751	Tspan1	1.42494	-1.05897	2.48391	1.24195	√	×N	Apis mellifera tetraspanin 1
328789597	GB17394	LOC410829	1.47809	-1.00062	2.47872	1.23936	√	×	Apis mellifera retinal-specific ATP-binding cassette transporter-like
328780670	GB17294	LOC725570	-1.08269	1.38095	2.46364	1.23182			Apis mellifera tumor necrosis factor, alpha-induced protein 8-like protein
328789651	GB19790	LOC724648	1.45748	-1.00056	2.45804	1.22902	√		Apis mellifera n-acetylglucosaminyl-phosphatidylinositol de-N-acetylase-like
328783998	GB10544	LOC726147	1.16124	-1.28428	2.44552	1.22276	√		Apis mellifera peflin-like
328783779	GB18046	LOC409454	1.18109	-1.26414	2.44523	1.22261		√	Apis mellifera protein C20orf11-like, transcript variant 1
328782305	GB11435	eya	1.23745	-1.20256	2.44001	1.22	√		Apis mellifera developmental protein eyes absent
328778701	GB12466	LOC551090	1.20894	-1.21848	2.42742	1.21371	√		Apis mellifera conserved oligomeric Golgi complex subunit 8
328786353	GB19207	LOC408695	1.24596	-1.17581	2.42177	1.21089	√	√	Apis mellifera hypothetical LOC408695
328777706	GB10286	LOC552477	1.27422	-1.14649	2.42071	1.21035	√	√	Apis mellifera dipeptidyl aminopeptidase-like protein 6-like
328793511	GB10873	LOC725906	-1.2747	1.14434	2.41905	1.20952	×		Apis mellifera transcription initiation factor TFIID subunit 3-like
328785943	GB15331	LOC552728	1.24097	-1.16682	2.40779	1.20389	√	√N	Apis mellifera hypothetical protein
328786950	GB13638	LOC410255	1.24052	-1.16588	2.4064	1.2032	√		Apis mellifera RUN domain-containing protein 1-like
328793484	GB12613	Nf1	1.16563	-1.23717	2.4028	1.2014	×	√	Apis mellifera neurofibromin 1
328783451	GB	LOC100577209	-1.32814	1.07304	2.40119	1.20059	√		Apis mellifera SRR1-like protein-like
328778197	GB	LOC100578419	1.28102	-1.11183	2.39285	1.19643			Apis mellifera hypothetical LOC100578419
328782786	GB15529	LOC100576983	1.13972	-1.24685	2.38657	1.19329		×	Apis mellifera hypothetical protein
328780139	GB11397	RpL29	-1.31017	1.04839	2.35856	1.17928	√		Apis mellifera ribosomal protein L29
328777883	GB11252	LOC413739	1.05146	-1.30666	2.35813	1.17906	√		Apis mellifera synaptic vesicle glycoprotein 2B-like
328778798	GB11671	LOC411492	1.10588	-1.24555	2.35144	1.17572	√		Apis mellifera probable ATP-dependent RNA helicase DHX36-like
328791835	GB10966	LOC411704	1.1246	-1.22201	2.34661	1.17331	√		Apis mellifera heterotrimeric G protein alpha subunit-like protein
328792311	GB17827	amx	1.34169	-1.00378	2.34547	1.17274	√		Apis mellifera TM2 domain-containing protein almondex
328791782	GB19393	LOC725946	-1.10476	1.21027	2.31503	1.15751	×		Apis mellifera integrin alpha-8-like
328783053	GB19460	LOC550785	1.29429	-1.00269	2.29698	1.14849	√	×	Apis mellifera fructose-bisphosphate aldolase-like
328791587	GB11049	LOC724761	1.25225	-1.02718	2.27943	1.13971	√		Apis mellifera hypothetical protein
328792819	GB17692	LOC412220	-1.00854	1.26367	2.27221	1.1361	√		Apis mellifera vesicular glutamate transporter 2-like
328787831	GB16197	LOC408787	1.1717	-1.09286	2.26456	1.13228	√		Apis mellifera transmembrane and TPR repeat-containing protein CG4341-like
328793331	GB17002	LOC727205	-1.21539	1.03025	2.24564	1.12282	×		Apis mellifera general transcription factor 3C polypeptide 5-like
328789603	GB15637	RpS3	-1.05973	1.16916	2.22889	1.11445	√		Apis mellifera ribosomal protein S3
224809488	GB20036	Syt1	1.10794	-1.11639	2.22433	1.11216	√	×	Apis mellifera synaptotagmin 1
328786000	GB18465	LOC410556	1.12255	-1.07873	2.20128	1.10064	√		Apis mellifera UPF0415 protein C7orf25 homolog, transcript variant 1
328780964	GB19739	LOC725067	1.11234	-1.06162	2.17396	1.08698	√	×N	Apis mellifera e3 ubiquitin-protein ligase MARCH8-like
328788818	GB19960	LOC411573	1.07216	-1.08182	2.15399	1.07699	×		Apis mellifera cell cycle control protein 50A-like, transcript variant 1
328783218	GB12873	LOC724953	1.01745	-1.08757	2.10502	1.05251	√		Apis mellifera UPF0406 protein C16orf57 homolog
