# Supplementary material for: A Comparison of Digital Gene Expression Profiling and Methyl DNA Immunoprecipitation as Methods for Gene Discovery in Honeybee (Apis mellifera) Behavioural Genomic Analyses
Source: PLoS One. 2013 Sep 9;8(9):e73628. doi: 10.1371/journal.pone.0073628 (PMC3767799; doi:10.1371/journal.pone.0073628)
Supplement: File S1 — Contains: Table S1 Primers used for quantitative RT-PCR analysis. Table S2. Statistics of DGE sequencing. Table S3. Details for common significantly DEGs compared with Liu et al. and Whitfield et al. Table S4. Significantly DEGs common to the common gene lists and Liu’s with the same direction. Table S5. Gene Ontology assignments of common significantly DEGs between forager/nurse and reverted nurse/forager comparisons. These results were summarized in three main categories: cellular component, molecular function and biological process. The down regulated genes in foragers relative to nurses are the same as the up regulated genes in reverted nurses relative to foragers and vice versa. Table S6. Gene Ontology enrichment analysis of common significantly DEGs between forager/nurse and reverted nurse/forager comparisons. These results were summarized in three main categories: cellular component, molecular function and biological process. Terms from the cellular component, molecular function and biological process ontology with a p-value lower than 0.05. Table S7. The pathway analysis of up or down-regulated genes in common differentially expressed genes between forager/nurse and reverted nurse/forager comparisons. The down regulated genes in foragers relative to nurses are the same as the up regulated genes in reverted nurses relative to foragers and vice versa. Table S8. The component percentage of uniquely mapped reads in different repeat types. Table S9. Summary of peak coverage on gene elements. Table S10. Common significantly DMGs lists between forager/nurse and reverted nurse/forager comparisons. Table S11. Significantly DMGs lists overlapped with Herb et al. Table S12. GO and KEGG annotations about common significantly DMGs between forager/nurse and reverted nurse/forager comparisons. (ZIP) [file pone.0073628.s002.zip › Supporting information/Table S4.xls]

## Sheet: Sheet1
Table S4. Significantly DEGs common to the common gene lists and Liu’s with the same direction.
GI	GB	Symbol	log2 Ratio(F/N)	log2 Ratio(RN/F)	total	average	Fang Liu	Full name
58585141	GB16459	Mrjp3	-12.6259	11.5396	24.1656	12.0828	√	Apis mellifera major royal jelly protein 3
58585169	GB11768	Mrjp4	-6.53252	4.5286	11.0611	5.53056	√	Apis mellifera major royal jelly protein 4
58585163	GB19017	Hbg3	6.88919	-1.89323	8.78242	4.39121	√	Apis mellifera alpha-glucosidase
62198226	GB11022	Mrjp7	-5.73174	2.78746	8.51921	4.2596	√	Apis mellifera major royal jelly protein 7
58585143	GB18312	LOC406114	5.4588	-2.71617	8.17497	4.08749	√	Apis mellifera alpha-amylase
94158821	GB	Obp14	-5.09833	2.43471	7.53303	3.76652	√	Apis mellifera odorant binding protein 14
58585097	GB14888	Mrjp1	-3.27264	2.53012	5.80276	2.90138	√	Apis mellifera major royal jelly protein 1
110770040	GB19216	LOC552388	2.11948	-1.64552	3.765	1.8825	√	Apis mellifera major royal jelly protein 1-like
58585159	GB13493	Blop	1.95687	-1.47022	3.42709	1.71355	√	Apis mellifera blue-sensitive opsin
110751346	GB15312	Ero1L	1.33012	-1.7752	3.10531	1.55266	√	Apis mellifera endoplasmic reticulum oxidoreductin-1-like
58585117	GB13587	Obp4	1.8446	-1.08272	2.92731	1.46366	√	Apis mellifera odorant binding protein 4
110758920	GB12703	LOC412150	1.29218	-1.42427	2.71645	1.35823	√	Apis mellifera endoplasmin-like, transcript variant 1
58585195	GB18313	PPO	1.52872	-1.1249	2.65362	1.32681	√	Apis mellifera phenoloxidase subunit A3
