# Supplementary material for: A Comparison of Digital Gene Expression Profiling and Methyl DNA Immunoprecipitation as Methods for Gene Discovery in Honeybee (Apis mellifera) Behavioural Genomic Analyses
Source: PLoS One. 2013 Sep 9;8(9):e73628. doi: 10.1371/journal.pone.0073628 (PMC3767799; doi:10.1371/journal.pone.0073628)
Supplement: File S1 — Contains: Table S1 Primers used for quantitative RT-PCR analysis. Table S2. Statistics of DGE sequencing. Table S3. Details for common significantly DEGs compared with Liu et al. and Whitfield et al. Table S4. Significantly DEGs common to the common gene lists and Liu’s with the same direction. Table S5. Gene Ontology assignments of common significantly DEGs between forager/nurse and reverted nurse/forager comparisons. These results were summarized in three main categories: cellular component, molecular function and biological process. The down regulated genes in foragers relative to nurses are the same as the up regulated genes in reverted nurses relative to foragers and vice versa. Table S6. Gene Ontology enrichment analysis of common significantly DEGs between forager/nurse and reverted nurse/forager comparisons. These results were summarized in three main categories: cellular component, molecular function and biological process. Terms from the cellular component, molecular function and biological process ontology with a p-value lower than 0.05. Table S7. The pathway analysis of up or down-regulated genes in common differentially expressed genes between forager/nurse and reverted nurse/forager comparisons. The down regulated genes in foragers relative to nurses are the same as the up regulated genes in reverted nurses relative to foragers and vice versa. Table S8. The component percentage of uniquely mapped reads in different repeat types. Table S9. Summary of peak coverage on gene elements. Table S10. Common significantly DMGs lists between forager/nurse and reverted nurse/forager comparisons. Table S11. Significantly DMGs lists overlapped with Herb et al. Table S12. GO and KEGG annotations about common significantly DMGs between forager/nurse and reverted nurse/forager comparisons. (ZIP) [file pone.0073628.s002.zip › Supporting information/Table S5.xls]

## Sheet: Sheet1
Table S5. Gene Ontology assignments of common significantly DEGs between forager/nurse and reverted nurse/forager comparisons
Ontology	GO_Term	GO_Name	Qvalue	UP_regulate_gene(foragers/nurses) DOWN_regulated_gene (reversed nurses/foragers)	DOWN_regulate_gene(forager/nurses) UP_regulated_gene (reversed nurses/foragers)
cellular_component	GO:0030529	ribonucleoprotein complex	0.00507	LOC551620	RpL29;RpS15;RpL4;RpS26;LOC552295;RpL15;LOC409129;RpL10;LOC412602;RpS3;RpL30;RpL10Ab;RpLP0;RpS13;LOC550651
cellular_component	GO:0005783	endoplasmic reticulum	1	LOC724341	LOC552295;gi|328783827|ref|XM_003250301.1|
cellular_component	GO:0031090	organelle membrane	1	LOC412353;LOC412810;Syt1;LOC410612	gi|328783827|ref|XM_003250301.1|;LOC408734;LOC552295;Tim8
cellular_component	GO:0044444	cytoplasmic part	1	rl;LOC550785;LOC412150;LOC412353;Hsc70-3;LOC412166;LOC724341;LOC412810;Fucta;Syt1	Moe;LOC410806;LOC408734;LOC725308;LOC552295;LOC551353;LOC412602;RpS3;gi|328783827|ref|XM_003250301.1|;LOC413280;RpS13;Cbs;Tim8
cellular_component	GO:0005789	endoplasmic reticulum membrane	1	-	LOC552295;gi|328783827|ref|XM_003250301.1|
cellular_component	GO:0015935	small ribosomal subunit	1	-	RpS13;RpS3
cellular_component	GO:0042175	nuclear membrane-endoplasmic reticulum network	1	-	LOC552295;gi|328783827|ref|XM_003250301.1|
cellular_component	GO:0005737	cytoplasm	1	rl;LOC550785;LOC412150;LOC412353;Hsc70-3;LOC412166;LOC724341;LOC412810;Fucta;Syt1	Moe;LOC410806;LOC408734;LOC725308;LOC552295;LOC551353;LOC412602;RpS3;gi|328783827|ref|XM_003250301.1|;LOC413280;RpS13;Cbs;Tim8
cellular_component	GO:0044432	endoplasmic reticulum part	1	-	LOC552295;gi|328783827|ref|XM_003250301.1|
cellular_component	GO:0005887	integral to plasma membrane	1	Para;nAChRa6	-
cellular_component	GO:0031226	intrinsic to plasma membrane	1	Para;nAChRa6	-
cellular_component	GO:0016021	integral to membrane	1	SCR-B10;Para;SCR-B2;nAChRa6	-
cellular_component	GO:0005623	cell	1	rl;SCR-B10;LOC551241;LOC551796;LOC551761;SCR-B2;LOC412810;LOC724341;Syt1;LOC408650;LOC412353;LOC412166;LOC410993;inaD;LOC551420;LOC408805;LOC411175;LOC409454;LOC550785;LOC410829;LOC411492;LOC412150;Blop;Hsc70-3;gi|328778297|ref|XR_119849.1|;CYP6AQ1;Nf1;LOC409061;nAChRa6;Fucta;LOC410732;Para;LOC551620;LOC410612;LOC726970	RpL29;LOC411091;RpS15;LOC725308;RpL15;RpL10;LOC412602;RpL30;RpLP0;RpL4;LOC408734;LOC725906;LOC551353;eEF1delta;LOC550651;Tim8;LOC410806;Moe;Aats-gln;LOC552295;LOC409129;LOC725238;LOC726160;LOC725946;RpL10Ab;gi|328783827|ref|XM_003250301.1|;LOC413280;LOC727205;RpS26;LOC724407;LOC725344;RpS3;RpS13;Cbs;pix
cellular_component	GO:0044464	cell part	1	rl;SCR-B10;LOC551241;LOC551796;LOC551761;SCR-B2;LOC412810;LOC724341;Syt1;LOC408650;LOC412353;LOC412166;LOC410993;inaD;LOC551420;LOC408805;LOC411175;LOC409454;LOC550785;LOC410829;LOC411492;LOC412150;Blop;Hsc70-3;gi|328778297|ref|XR_119849.1|;CYP6AQ1;Nf1;LOC409061;nAChRa6;Fucta;LOC410732;Para;LOC551620;LOC410612;LOC726970	RpL29;LOC411091;RpS15;LOC725308;RpL15;RpL10;LOC412602;RpL30;RpLP0;RpL4;LOC408734;LOC725906;LOC551353;eEF1delta;LOC550651;Tim8;LOC410806;Moe;Aats-gln;LOC552295;LOC409129;LOC725238;LOC726160;LOC725946;RpL10Ab;gi|328783827|ref|XM_003250301.1|;LOC413280;LOC727205;RpS26;LOC724407;LOC725344;RpS3;RpS13;Cbs;pix
cellular_component	GO:0005743	mitochondrial inner membrane	1	-	LOC408734;Tim8
cellular_component	GO:0044425	membrane part	1	Para;SCR-B2;LOC410829;LOC408805;Blop;LOC412166;nAChRa6;LOC412810;SCR-B10;LOC410612;LOC726970	Moe;gi|328783827|ref|XM_003250301.1|;LOC408734;LOC552295
cellular_component	GO:0044424	intracellular part	1	rl;LOC550785;LOC411492;LOC410829;LOC412150;Hsc70-3;gi|328778297|ref|XR_119849.1|;LOC412810;LOC724341;Fucta;Syt1;LOC408650;LOC412353;LOC412166;LOC410993;LOC551420;LOC551620;LOC411175;LOC410612;LOC409454	RpL29;LOC411091;RpS15;Moe;LOC410806;Aats-gln;LOC725308;RpL15;LOC552295;LOC409129;LOC726160;LOC725238;RpL10;LOC412602;RpL10Ab;RpL30;gi|328783827|ref|XM_003250301.1|;LOC413280;RpLP0;LOC727205;RpL4;RpS26;LOC724407;LOC408734;LOC725906;LOC551353;LOC725344;RpS3;RpS13;Cbs;eEF1delta;LOC550651;Tim8;pix
cellular_component	GO:0032991	macromolecular complex	1	rl;LOC412810;LOC551620	RpL29;RpS15;Moe;RpL4;RpS26;RpL15;LOC552295;LOC409129;RpL10;LOC412602;LOC726160;RpL10Ab;RpS3;RpL30;RpLP0;RpS13;LOC550651;pix
cellular_component	GO:0019866	organelle inner membrane	1	LOC410612	LOC408734;Tim8
cellular_component	GO:0031224	intrinsic to membrane	1	Para;SCR-B2;LOC408805;Blop;LOC412166;nAChRa6;SCR-B10;LOC410612;LOC726970	LOC552295
cellular_component	GO:0033279	ribosomal subunit	1	-	RpS13;RpS3
cellular_component	GO:0016020	membrane	1	LOC410829;LOC412353;Blop;LOC412166;LOC551420;SCR-B10;LOC551241;LOC551796;Para;LOC408805;SCR-B2;LOC409061;nAChRa6;LOC412810;Syt1;LOC410612;LOC726970	Moe;LOC408734;LOC552295;LOC725946;gi|328783827|ref|XM_003250301.1|;Tim8
cellular_component	GO:0005622	intracellular	1	rl;LOC550785;LOC411492;LOC410829;LOC412150;Hsc70-3;gi|328778297|ref|XR_119849.1|;LOC412810;LOC724341;Fucta;Syt1;LOC408650;LOC412353;LOC412166;LOC410993;LOC551420;LOC551620;LOC411175;LOC410612;LOC409454	RpL29;LOC411091;RpS15;Moe;LOC410806;Aats-gln;LOC725308;RpL15;LOC552295;LOC409129;LOC726160;LOC725238;RpL10;LOC412602;RpL10Ab;RpL30;gi|328783827|ref|XM_003250301.1|;LOC413280;RpLP0;LOC727205;RpL4;RpS26;LOC724407;LOC408734;LOC725906;LOC551353;LOC725344;RpS3;RpS13;Cbs;eEF1delta;LOC550651;Tim8;pix
cellular_component	GO:0000785	chromatin	1	-	LOC725344;LOC725308
cellular_component	GO:0031966	mitochondrial membrane	1	-	LOC408734;Tim8
cellular_component	GO:0031974	membrane-enclosed lumen	1	rl;LOC412353	LOC411091;LOC727205;RpS13;Cbs;Tim8
cellular_component	GO:0005840	ribosome	1	-	RpS13;RpS3
cellular_component	GO:0043005	neuron projection	1	rl	RpS3
cellular_component	GO:0012505	endomembrane system	1	Syt1	LOC552295;gi|328783827|ref|XM_003250301.1|
cellular_component	GO:0044459	plasma membrane part	1	Para;LOC726970;nAChRa6	Moe
cellular_component	GO:0005740	mitochondrial envelope	1	-	LOC408734;Tim8
cellular_component	GO:0031981	nuclear lumen	1	rl;LOC412353	LOC411091;LOC727205;RpS13;Cbs
cellular_component	GO:0043233	organelle lumen	1	rl;LOC412353	LOC411091;LOC727205;RpS13;Cbs
cellular_component	GO:0070013	intracellular organelle lumen	1	rl;LOC412353	LOC411091;LOC727205;RpS13;Cbs
cellular_component	GO:0005886	plasma membrane	1	Para;LOC726970;nAChRa6	Moe
cellular_component	GO:0071944	cell periphery	1	Para;LOC726970;nAChRa6	Moe
cellular_component	GO:0031967	organelle envelope	1	LOC410612	LOC408734;Tim8
cellular_component	GO:0044446	intracellular organelle part	1	rl;LOC412353;LOC412810;LOC551620;Syt1;LOC410612	LOC411091;LOC408734;LOC725308;LOC552295;LOC412602;LOC725344;RpS3;gi|328783827|ref|XM_003250301.1|;LOC727205;RpS13;Cbs;Tim8
cellular_component	GO:0031975	envelope	1	LOC410612	LOC408734;Tim8
cellular_component	GO:0044422	organelle part	1	rl;LOC550785;LOC412353;LOC412810;LOC551620;Syt1;LOC410612	LOC411091;LOC408734;LOC725308;LOC552295;LOC412602;LOC725344;RpS3;gi|328783827|ref|XM_003250301.1|;LOC727205;RpS13;Cbs;Tim8
cellular_component	GO:0005681	spliceosomal complex	1	LOC551620	LOC412602
cellular_component	GO:0015630	microtubule cytoskeleton	1	LOC412353;Hsc70-3	Moe;eEF1delta;LOC413280
cellular_component	GO:0044428	nuclear part	1	rl;LOC412353;LOC551620	LOC412602;LOC411091;LOC727205;Cbs;RpS13
cellular_component	GO:0044427	chromosomal part	1	-	LOC725344;LOC725308
cellular_component	GO:0044429	mitochondrial part	1	-	LOC408734;Tim8
cellular_component	GO:0043227	membrane-bounded organelle	1	rl;LOC411492;LOC410829;LOC412353;Hsc70-3;LOC410993;LOC551420;LOC412810;LOC724341;Syt1;LOC551620;LOC411175;LOC410612;LOC409454	LOC411091;Moe;LOC724407;LOC408734;LOC725308;LOC552295;LOC725906;LOC412602;LOC725344;RpS3;gi|328783827|ref|XM_003250301.1|;LOC413280;LOC727205;RpS13;Cbs;Tim8;pix
cellular_component	GO:0043228	non-membrane-bounded organelle	1	rl;LOC550785;LOC412353;Hsc70-3	LOC725344;Moe;RpS3;LOC413280;RpS13;LOC725308;eEF1delta
cellular_component	GO:0043232	intracellular non-membrane-bounded organelle	1	rl;LOC550785;LOC412353;Hsc70-3	LOC725344;Moe;RpS3;LOC413280;RpS13;LOC725308;eEF1delta
cellular_component	GO:0043231	intracellular membrane-bounded organelle	1	rl;LOC411492;LOC410829;LOC412353;Hsc70-3;LOC410993;LOC551420;LOC412810;LOC724341;Syt1;LOC551620;LOC411175;LOC409454	LOC411091;Moe;LOC724407;LOC408734;LOC725308;LOC552295;LOC725906;LOC412602;LOC725344;RpS3;gi|328783827|ref|XM_003250301.1|;LOC413280;LOC727205;RpS13;Cbs;Tim8;pix
cellular_component	GO:0005856	cytoskeleton	1	rl;LOC412353;Hsc70-3	Moe;eEF1delta;LOC413280
cellular_component	GO:0005634	nucleus	1	rl;LOC412353;LOC551620	LOC412602;LOC411091;LOC727205;Cbs;RpS13
cellular_component	GO:0005739	mitochondrion	1	-	LOC408734;Tim8
cellular_component	GO:0042995	cell projection	1	rl	RpS3
cellular_component	GO:0005694	chromosome	1	-	LOC725344;LOC725308
cellular_component	GO:0043229	intracellular organelle	1	rl;LOC550785;LOC411492;LOC410829;Hsc70-3;gi|328778297|ref|XR_119849.1|;LOC412810;LOC724341;Syt1;LOC412353;LOC410993;LOC551420;LOC551620;LOC411175;LOC410612;LOC409454	LOC411091;Moe;LOC725308;LOC552295;LOC412602;LOC725238;gi|328783827|ref|XM_003250301.1|;LOC413280;LOC727205;LOC724407;LOC408734;LOC725906;LOC725344;RpS3;RpS13;Cbs;eEF1delta;Tim8;pix
cellular_component	GO:0043226	organelle	1	rl;LOC550785;LOC411492;LOC410829;Hsc70-3;gi|328778297|ref|XR_119849.1|;LOC412810;LOC724341;Syt1;LOC412353;LOC410993;LOC551420;LOC551620;LOC411175;LOC410612;LOC409454	LOC411091;Moe;LOC725308;LOC552295;LOC412602;LOC725238;gi|328783827|ref|XM_003250301.1|;LOC413280;LOC727205;LOC724407;LOC408734;LOC725906;LOC725344;RpS3;RpS13;Cbs;eEF1delta;Tim8;pix
cellular_component	GO:0043234	protein complex	1	LOC412810	LOC726160;LOC552295;pix
molecular_function	GO:0005198	structural molecule activity	0.00675	-	RpL10;RpL29;RpS15;RpL10Ab;RpL4;RpL30;RpS3;RpS26;RpLP0;RpS13;RpL15;LOC550651;LOC409129
molecular_function	GO:0016835	carbon-oxygen lyase activity	1	-	Cbs;RpS3
molecular_function	GO:0019900	kinase binding	1	rl	RpS3
molecular_function	GO:0030246	carbohydrate binding	1	-	CTL5;Cda4;verm
molecular_function	GO:0005506	iron ion binding	1	CYP6AS15;CYP6AS4	Cbs
molecular_function	GO:0005215	transporter activity	1	Nhe2;Para;LOC410829;nAChRa6;PPO;LOC410612;LOC551796;LOC726970	Hex70a;LOC409192;Tim8;pix
molecular_function	GO:0022892	substrate-specific transporter activity	1	Nhe2;Para;LOC410829;nAChRa6;PPO;LOC551796;LOC726970	Hex70a;Tim8;pix
molecular_function	GO:0001871	pattern binding	1	-	Cda4;verm
molecular_function	GO:0004812	aminoacyl-tRNA ligase activity	1	-	LOC410806;Aats-gln
molecular_function	GO:0030247	polysaccharide binding	1	-	Cda4;verm
molecular_function	GO:0016875	ligase activity, forming carbon-oxygen bonds	1	-	LOC410806;Aats-gln
molecular_function	GO:0016876	ligase activity, forming aminoacyl-tRNA and related compounds	1	-	LOC410806;Aats-gln
molecular_function	GO:0016705	oxidoreductase activity, acting on paired donors, with incorporation or reduction of molecular oxygen	1	PPO;LOC412166	-
molecular_function	GO:0050662	coenzyme binding	1	-	Cryl1;gi|328783451|ref|XM_003250244.1|
molecular_function	GO:0015276	ligand-gated ion channel activity	1	LOC726970;nAChRa6	-
molecular_function	GO:0022834	ligand-gated channel activity	1	LOC726970;nAChRa6	-
molecular_function	GO:0060089	molecular transducer activity	1	rl;Blop;LOC411704;LOC409061;nAChRa6;SCR-B10;LOC726970	Gr10;verm
molecular_function	GO:0004871	signal transducer activity	1	rl;Blop;LOC409061;nAChRa6;SCR-B10;LOC726970	Gr10;verm
molecular_function	GO:0051540	metal cluster binding	1	-	RpS3;pix
molecular_function	GO:0019899	enzyme binding	1	rl	Cbs;RpS3
molecular_function	GO:0016627	oxidoreductase activity, acting on the CH-CH group of donors	1	-	LOC408734;gi|328783451|ref|XM_003250244.1|
molecular_function	GO:0048037	cofactor binding	1	-	Cbs;Cryl1;gi|328783451|ref|XM_003250244.1|
molecular_function	GO:0016798	hydrolase activity, acting on glycosyl bonds	1	LOC406114;Hbg3	-
molecular_function	GO:0022836	gated channel activity	1	LOC726970;nAChRa6	-
molecular_function	GO:0016829	lyase activity	1	LOC550785	Cbs;RpS3
molecular_function	GO:0030695	GTPase regulator activity	1	Rgl;Nf1	-
molecular_function	GO:0060589	nucleoside-triphosphatase regulator activity	1	Rgl;Nf1	-
molecular_function	GO:0022891	substrate-specific transmembrane transporter activity	1	Nhe2;Para;LOC551796;LOC726970;nAChRa6	Tim8;pix
molecular_function	GO:0043167	ion binding	1	CYP6AS15;LOC725067;CYP6AS4;CYP6BE1;LOC410609;Hbg3;CYP6AS17;Syt1;LOC408650;CYP6AS13;LOC406114	LOC409207;Cbs;Tim8;Sod2;LOC725906
molecular_function	GO:0016758	transferase activity, transferring hexosyl groups	1	LOC551420	gi|328783827|ref|XM_003250301.1|
molecular_function	GO:0004888	transmembrane receptor activity	1	SCR-B10;Blop;LOC726970	-
molecular_function	GO:0043169	cation binding	1	CYP6AS15;LOC725067;CYP6AS4;CYP6BE1;LOC410609;CYP6AS17;Syt1;LOC408650;CYP6AS13;LOC406114	LOC409207;Cbs;Tim8;Sod2;LOC725906
molecular_function	GO:0005216	ion channel activity	1	Para;LOC726970;nAChRa6	-
molecular_function	GO:0022838	substrate-specific channel activity	1	Para;LOC726970;nAChRa6	-
molecular_function	GO:0015267	channel activity	1	Para;LOC726970;nAChRa6	-
molecular_function	GO:0022803	passive transmembrane transporter activity	1	Para;LOC726970;nAChRa6	-
molecular_function	GO:0016773	phosphotransferase activity, alcohol group as acceptor	1	Ip3k;rl;Vkr;LOC550785;LOC410732;LOC409061	-
molecular_function	GO:0030234	enzyme regulator activity	1	Rgl;Nf1	LOC413280
molecular_function	GO:0016491	oxidoreductase activity	1	LOC412166;LOC411983;PPO;LOC408650	LOC409207;Cryl1;gi|328783451|ref|XM_003250244.1|;LOC408734
molecular_function	GO:0022857	transmembrane transporter activity	1	Nhe2;Para;LOC551796;LOC726970;nAChRa6	Tim8;pix
molecular_function	GO:0015075	ion transmembrane transporter activity	1	Nhe2;Para;LOC726970;nAChRa6	pix
molecular_function	GO:0016874	ligase activity	1	LOC410838;LOC726045	LOC410806;Aats-gln
molecular_function	GO:0046914	transition metal ion binding	1	CYP6AS15;LOC408650;LOC725067;CYP6AS4	LOC409207;Cbs;LOC725906
molecular_function	GO:0046872	metal ion binding	1	CYP6AS15;LOC725067;CYP6AS4;CYP6BE1;LOC410609;CYP6AS17;Syt1;LOC408650;CYP6AS13	LOC409207;Cbs;LOC725906
molecular_function	GO:0016757	transferase activity, transferring glycosyl groups	1	LOC551420	gi|328783827|ref|XM_003250301.1|
molecular_function	GO:0004672	protein kinase activity	1	rl;Vkr;LOC550785;LOC410732;LOC409061	-
molecular_function	GO:0003723	RNA binding	1	-	LOC412602;RpS13;RpS3;LOC550651
molecular_function	GO:0032559	adenyl ribonucleotide binding	1	rl;LOC550785;LOC410838;LOC412150;Hsc70-3	LOC726160;Aats-gln;pix
molecular_function	GO:0030554	adenyl nucleotide binding	1	rl;LOC550785;LOC410838;LOC412150;Hsc70-3	LOC726160;Aats-gln;pix
molecular_function	GO:0001883	purine nucleoside binding	1	rl;LOC550785;LOC410838;LOC412150;Hsc70-3	LOC726160;Aats-gln;pix
molecular_function	GO:0001882	nucleoside binding	1	rl;LOC550785;LOC410838;LOC412150;Hsc70-3	LOC726160;Aats-gln;pix
molecular_function	GO:0004872	receptor activity	1	SCR-B10;Blop;LOC726970	-
molecular_function	GO:0022804	active transmembrane transporter activity	1	Nhe2;LOC551796	-
molecular_function	GO:0016301	kinase activity	1	Ip3k;rl;Vkr;LOC550785;LOC410732;LOC409061	-
molecular_function	GO:0070011	peptidase activity, acting on L-amino acid peptides	1	LOC410609;LOC411058	LOC412319
molecular_function	GO:0042578	phosphoric ester hydrolase activity	1	Ipp;Fucta	-
molecular_function	GO:0008324	cation transmembrane transporter activity	1	Nhe2;Para	-
molecular_function	GO:0032553	ribonucleotide binding	1	rl;LOC550785;LOC410838;LOC412150;LOC411704;Hsc70-3	LOC726160;Aats-gln;pix
molecular_function	GO:0032555	purine ribonucleotide binding	1	rl;LOC550785;LOC410838;LOC412150;LOC411704;Hsc70-3	LOC726160;Aats-gln;pix
molecular_function	GO:0017076	purine nucleotide binding	1	rl;LOC550785;LOC410838;LOC412150;LOC411704;Hsc70-3	LOC726160;Aats-gln;pix
molecular_function	GO:0008233	peptidase activity	1	LOC410609;LOC411058	LOC412319
molecular_function	GO:0005515	protein binding	1	rl;LOC410829;LOC412150;inaD;Ip3k;Fucta	LOC412602;Moe;RpS3;Cbs;LOC725906
molecular_function	GO:0016772	transferase activity, transferring phosphorus-containing groups	1	Ip3k;rl;Vkr;LOC550785;LOC408989;LOC410732;LOC409061	-
molecular_function	GO:0003676	nucleic acid binding	1	rl;pdm3	LOC412602;LOC725344;RpS15;RpL10Ab;RpS3;RpS13;LOC725308;LOC550651;LOC725906
molecular_function	GO:0016788	hydrolase activity, acting on ester bonds	1	Ipp;Fucta	RpS3
molecular_function	GO:0000166	nucleotide binding	1	rl;LOC550785;LOC410838;LOC412150;LOC411704;LOC409061;Hsc70-3	LOC726160;LOC410806;Aats-gln;pix
molecular_function	GO:0005488	binding	1	rl;LOC550785;LOC411492;LOC410829;LOC725067;LOC412150;CYP6AS4;CYP6BE1;LOC411704;Hsc70-3;CYP6AS17;LOC409280;Obp2;LOC409061;Ip3k;Fucta;Syt1;LOC408650;LOC725515;CYP6AS15;LOC410838;inaD;Obp4;pdm3;LOC410609;Hbg3;amx;CYP6AS13;LOC406114;Obp1;LOC409454	LOC409207;LOC411091;RpS15;Moe;LOC410806;Aats-gln;Obp14;LOC725308;Cda4;LOC726160;LOC412602;RpL10Ab;LOC727205;Sod2;verm;CTL5;LOC409192;gi|328783451|ref|XM_003250244.1|;LOC725906;LOC551353;LOC725344;RpS3;Cryl1;RpS13;Cbs;LOC550651;Tim8;pix
molecular_function	GO:0016787	hydrolase activity	1	Hsc70-3;LOC411058;LOC410609;eya;Hbg3;LOC727146;Fucta;LOC411978;Ipp;LOC406114	LOC409192;LOC412319;Cda4;LOC726160;RpS3;pix;verm
molecular_function	GO:0003824	catalytic activity	1	rl;LOC550785;Hsc70-3;PPO;LOC726045;LOC551761;Vkr;GstD1;LOC409061;eya;LOC727146;Ip3k;Fucta;LOC408650;LOC413817;LOC410838;LOC408989;LOC410732;LOC412166;LOC551420;LOC411983;LOC411058;LOC726040;LOC410609;Hbg3;Pfrx;Ipp;LOC411978;LOC406114	LOC409207;LOC410806;Aats-gln;LOC552683;Cda4;LOC726160;LOC412610;LOC412602;gi|328783827|ref|XM_003250301.1|;Sod2;verm;LOC409192;gi|328783451|ref|XM_003250244.1|;LOC412319;LOC408734;RpS3;Cryl1;LOC725646;Cbs;pix
molecular_function	GO:0016740	transferase activity	1	LOC413817;rl;Vkr;LOC550785;LOC408989;GstD1;LOC410732;LOC409061;LOC551420;Pfrx;Ip3k	gi|328783827|ref|XM_003250301.1|
molecular_function	GO:0003677	DNA binding	1	pdm3	RpS3
molecular_function	GO:0016817	hydrolase activity, acting on acid anhydrides	1	Hsc70-3	LOC726160;LOC409192;pix
molecular_function	GO:0017111	nucleoside-triphosphatase activity	1	Hsc70-3	LOC726160;pix
molecular_function	GO:0016462	pyrophosphatase activity	1	Hsc70-3	LOC726160;pix
molecular_function	GO:0016818	hydrolase activity, acting on acid anhydrides, in phosphorus-containing anhydrides	1	Hsc70-3	LOC726160;pix
biological_process	GO:0009617	response to bacterium	5.11e-05	rl;LOC552388	LOC551813;Mrjp1;LOC727045;Mrjp3;Mrjp7
biological_process	GO:0042742	defense response to bacterium	0.0008	LOC552388	LOC551813;Mrjp1;LOC727045;Mrjp3;Mrjp7
biological_process	GO:0051707	response to other organism	0.00484	rl;LOC552388	LOC551813;Mrjp1;LOC727045;Mrjp3;Mrjp7
biological_process	GO:0009607	response to biotic stimulus	0.00682	rl;LOC552388	LOC551813;Mrjp1;LOC727045;Mrjp3;Mrjp7
biological_process	GO:0006952	defense response	0.2119	LOC552388	LOC551813;Mrjp1;LOC727045;Mrjp3;Mrjp7
biological_process	GO:0051704	multi-organism process	0.21741	rl;LOC552388;GMCOX3	LOC551813;Mrjp1;LOC727045;Mrjp3;Mrjp7
biological_process	GO:0006020	inositol metabolic process	0.34816	Ip3k;LOC408650	-
biological_process	GO:0019058	viral infectious cycle	0.68604	-	RpS13;RpS3
biological_process	GO:0019080	viral genome expression	0.68604	-	RpS13;RpS3
biological_process	GO:0019751	polyol metabolic process	1	Ip3k;LOC408650	-
biological_process	GO:0006950	response to stress	1	rl;LOC552388;LOC550785;SCR-B2;Nf1;LOC410732;Hsc70-3;SCR-B10	LOC412610;Mrjp1;LOC727045;Mrjp3;Mrjp7;LOC551813
biological_process	GO:0001906	cell killing	1	-	LOC551813;Mrjp1
biological_process	GO:0015669	gas transport	1	PPO	Hex70a
biological_process	GO:0080134	regulation of response to stress	1	rl;LOC412353	RpS3
biological_process	GO:0022415	viral reproductive process	1	-	RpS13;RpS3
biological_process	GO:0043066	negative regulation of apoptosis	1	LOC412353;LOC410732	pix
biological_process	GO:0043069	negative regulation of programmed cell death	1	LOC412353;LOC410732	pix
biological_process	GO:0060548	negative regulation of cell death	1	LOC412353;LOC410732	pix
biological_process	GO:0005975	carbohydrate metabolic process	1	LOC550785;LOC551420;Ip3k;Ipp;LOC408650	gi|328783827|ref|XM_003250301.1|;Cda4;verm
biological_process	GO:0016032	viral reproduction	1	-	RpS13;RpS3
biological_process	GO:0002218	activation of innate immune response	1	rl;LOC412353	-
biological_process	GO:0002221	pattern recognition receptor signaling pathway	1	rl;LOC412353	-
biological_process	GO:0002224	toll-like receptor signaling pathway	1	rl;LOC412353	-
biological_process	GO:0002758	innate immune response-activating signal transduction	1	rl;LOC412353	-
biological_process	GO:0045088	regulation of innate immune response	1	rl;LOC412353	-
biological_process	GO:0045089	positive regulation of innate immune response	1	rl;LOC412353	-
biological_process	GO:0006412	translation	1	rl	RpS13;RpS3;LOC410806;Aats-gln;pix;RpLP0
biological_process	GO:0043067	regulation of programmed cell death	1	rl;LOC412353;LOC410732	RpS3;pix
biological_process	GO:0031016	pancreas development	1	-	RpS13;RpS3
biological_process	GO:0010941	regulation of cell death	1	rl;LOC412353;LOC410732	RpS3;pix
biological_process	GO:0002253	activation of immune response	1	rl;LOC412353	-
biological_process	GO:0002757	immune response-activating signal transduction	1	rl;LOC412353	-
biological_process	GO:0002764	immune response-regulating signaling pathway	1	rl;LOC412353	-
biological_process	GO:0050778	positive regulation of immune response	1	rl;LOC412353	-
biological_process	GO:0006612	protein targeting to membrane	1	-	LOC552295;Tim8
biological_process	GO:0031349	positive regulation of defense response	1	rl;LOC412353	-
biological_process	GO:0044262	cellular carbohydrate metabolic process	1	Ipp;Ip3k;LOC550785;LOC408650	gi|328783827|ref|XM_003250301.1|
biological_process	GO:0050776	regulation of immune response	1	rl;LOC412353	-
biological_process	GO:0012502	induction of programmed cell death	1	rl;LOC412353	RpS3
biological_process	GO:0002684	positive regulation of immune system process	1	rl;LOC412353	-
biological_process	GO:0006790	sulfur compound metabolic process	1	-	LOC412610;Cbs
biological_process	GO:0048584	positive regulation of response to stimulus	1	rl;LOC412353	-
biological_process	GO:0006066	alcohol metabolic process	1	Ip3k;GMCOX3;LOC550785;LOC408650	-
biological_process	GO:0010467	gene expression	1	rl;LOC412353;pdm3;LOC551620	RpL29;RpS15;RpL4;LOC410806;Aats-gln;RpS26;RpL15;LOC409129;RpL10;LOC412602;RpL10Ab;RpS3;RpL30;RpLP0;LOC727205;RpS13;LOC550651;pix
biological_process	GO:0031347	regulation of defense response	1	rl;LOC412353	-
biological_process	GO:0043068	positive regulation of programmed cell death	1	rl;LOC412353	RpS3
biological_process	GO:0048583	regulation of response to stimulus	1	rl;LOC412353	RpS3
biological_process	GO:0010942	positive regulation of cell death	1	rl;LOC412353	RpS3
biological_process	GO:0071843	cellular component biogenesis at cellular level	1	LOC412353	Moe;RpLP0
biological_process	GO:0007264	small GTPase mediated signal transduction	1	rl;Fucta	-
biological_process	GO:0070085	glycosylation	1	LOC551420	gi|328783827|ref|XM_003250301.1|
biological_process	GO:0006418	tRNA aminoacylation for protein translation	1	-	LOC410806;Aats-gln
biological_process	GO:0043039	tRNA aminoacylation	1	-	LOC410806;Aats-gln
biological_process	GO:0042981	regulation of apoptosis	1	LOC412353;LOC410732	pix
biological_process	GO:0043038	amino acid activation	1	-	LOC410806;Aats-gln
biological_process	GO:0048102	autophagic cell death	1	SCR-B10	LOC725570
biological_process	GO:0050896	response to stimulus	1	rl;LOC552388;LOC550785;LOC410829;LOC412150;LOC410732;Hsc70-3;LOC412166;SCR-B10;SCR-B2;Nf1;nAChRa6;Syt1	Moe;LOC727045;Mrjp3;Mrjp7;LOC551813;LOC412610;Mrjp1;verm
biological_process	GO:0009308	amine metabolic process	1	-	LOC412610;Cbs;LOC410806;Aats-gln;Cda4;verm
biological_process	GO:0006022	aminoglycan metabolic process	1	-	Cda4;verm
biological_process	GO:0007610	behavior	1	Syt1;Nf1;Hsc70-3;LOC412166	Moe;verm
biological_process	GO:0006399	tRNA metabolic process	1	-	LOC410806;Aats-gln
biological_process	GO:0040007	growth	1	Nf1;LOC410732	pix
biological_process	GO:0016049	cell growth	1	Nf1;LOC410732	-
biological_process	GO:0019752	carboxylic acid metabolic process	1	LOC412166	LOC412610;LOC408734;Cbs;LOC410806;Aats-gln
biological_process	GO:0006082	organic acid metabolic process	1	LOC412166	LOC412610;LOC408734;Cbs;LOC410806;Aats-gln
biological_process	GO:0043436	oxoacid metabolic process	1	LOC412166	LOC412610;LOC408734;Cbs;LOC410806;Aats-gln
biological_process	GO:0034728	nucleosome organization	1	-	LOC725344;LOC725308
biological_process	GO:0008361	regulation of cell size	1	Nf1;LOC410732	-
biological_process	GO:0042325	regulation of phosphorylation	1	rl;Fucta	-
biological_process	GO:0042180	cellular ketone metabolic process	1	LOC412166	LOC412610;LOC408734;Cbs;LOC410806;Aats-gln
biological_process	GO:0007350	blastoderm segmentation	1	LOC551420	Moe
biological_process	GO:0019220	regulation of phosphate metabolic process	1	rl;Fucta	-
biological_process	GO:0031399	regulation of protein modification process	1	Fucta;LOC412353	-
biological_process	GO:0051174	regulation of phosphorus metabolic process	1	rl;Fucta	-
biological_process	GO:0006629	lipid metabolic process	1	LOC727146;Fucta;LOC412166;LOC551420	-
biological_process	GO:0051234	establishment of localization	1	LOC410829;LOC412353;LOC551268;PPO;Obp4;LOC551241;LOC551796;LOC551761;Nhe2;Obp2;Para;gi|328790527|ref|XM_003251380.1|;nAChRa6;Syt1;LOC410612;Obp1;LOC726970	Obp14;LOC552295;Hex70a;LOC413280;LOC551217;Tim8
biological_process	GO:0022613	ribonucleoprotein complex biogenesis	1	LOC412353	RpLP0
biological_process	GO:0002682	regulation of immune system process	1	rl;LOC412353	-
biological_process	GO:0035282	segmentation	1	LOC551420	Moe
biological_process	GO:0006520	cellular amino acid metabolic process	1	-	LOC412610;Cbs;LOC410806;Aats-gln
biological_process	GO:0005976	polysaccharide metabolic process	1	-	Cda4;verm
biological_process	GO:0007600	sensory perception	1	rl;Blop	-
biological_process	GO:0007626	locomotory behavior	1	Syt1;Nf1	-
biological_process	GO:0034660	ncRNA metabolic process	1	-	LOC410806;Aats-gln
biological_process	GO:0071702	organic substance transport	1	LOC410829;LOC551796	-
biological_process	GO:0051179	localization	1	rl;LOC410829;LOC412353;LOC551268;PPO;Obp4;LOC551241;LOC551796;LOC551761;Nhe2;Obp2;Para;gi|328790527|ref|XM_003251380.1|;nAChRa6;Syt1;LOC410612;Obp1;LOC726970	Moe;Obp14;LOC552295;Hex70a;LOC413280;LOC551217;Tim8
biological_process	GO:0007186	G-protein coupled receptor protein signaling pathway	1	Fucta	Moe
biological_process	GO:0044106	cellular amine metabolic process	1	-	LOC412610;Cbs;LOC410806;Aats-gln
biological_process	GO:0090066	regulation of anatomical structure size	1	Nf1;LOC410732	verm
biological_process	GO:0008152	metabolic process	1	rl;LOC550785;LOC410829;LOC412150;Blop;PPO;GMCOX3;LOC409280;eya;LOC727146;Ip3k;Fucta;LOC408650;LOC410838;LOC412353;LOC408989;LOC410732;LOC412166;LOC551420;LOC411983;pdm3;LOC411058;Ero1L;Hbg3;Pfrx;Ipp;LOC551620;LOC406114	RpL29;LOC409207;RpS15;LOC410806;Aats-gln;RpL15;LOC409129;Cda4;LOC726160;LOC412610;RpL10;LOC412602;RpL10Ab;RpL30;gi|328783827|ref|XM_003250301.1|;RpLP0;LOC727205;verm;RpL4;gi|328783451|ref|XM_003250244.1|;RpS26;LOC724407;LOC408734;RpS3;Cryl1;RpS13;Cbs;LOC550651;pix
biological_process	GO:0006605	protein targeting	1	-	LOC552295;Tim8
biological_process	GO:0009880	embryonic pattern specification	1	LOC551420	Moe
biological_process	GO:0032268	regulation of cellular protein metabolic process	1	Fucta;LOC412353	-
biological_process	GO:0051246	regulation of protein metabolic process	1	Fucta;LOC412353	-
biological_process	GO:0043170	macromolecule metabolic process	1	rl;LOC550785;LOC410829;LOC412150;Blop;LOC409280;eya;LOC412353;LOC410838;LOC410732;pdm3;LOC411058;LOC551620	RpL29;RpS15;LOC410806;Aats-gln;RpL15;LOC409129;Cda4;LOC726160;RpL10;LOC412602;RpL10Ab;RpL30;gi|328783827|ref|XM_003250301.1|;RpLP0;LOC727205;verm;RpL4;RpS26;LOC724407;RpS3;RpS13;LOC550651;pix
biological_process	GO:0006886	intracellular protein transport	1	-	LOC552295;Tim8
biological_process	GO:0009966	regulation of signal transduction	1	rl;Fucta;Nf1	-
biological_process	GO:0044281	small molecule metabolic process	1	rl;GMCOX3;LOC550785;LOC410829;LOC412166;Ip3k;LOC408650	LOC412610;LOC410806;Aats-gln;LOC408734;Cbs;pix
biological_process	GO:0023051	regulation of signaling process	1	rl;Fucta;Nf1	-
biological_process	GO:0032535	regulation of cellular component size	1	Nf1;LOC410732	-
biological_process	GO:0007267	cell-cell signaling	1	Ipp;rl;Syt1	-
biological_process	GO:0006812	cation transport	1	Nhe2;Para	LOC551217
biological_process	GO:0007166	cell surface receptor linked signaling pathway	1	rl;Fucta;Blop;LOC410732;LOC411704;trbd	Moe
biological_process	GO:0034613	cellular protein localization	1	-	LOC552295;Tim8
biological_process	GO:0033554	cellular response to stress	1	rl;LOC550785;LOC410732	LOC412610
biological_process	GO:0050877	neurological system process	1	rl;Syt1;Nf1;Blop	-
biological_process	GO:0030001	metal ion transport	1	Para	LOC551217
biological_process	GO:0034645	cellular macromolecule biosynthetic process	1	rl;LOC412353;pdm3	RpS3;LOC410806;gi|328783827|ref|XM_003250301.1|;Aats-gln;RpLP0;LOC727205;RpS13;pix
biological_process	GO:0023033	signaling pathway	1	rl;LOC550785;Rgl;Nf1;LOC412353;Blop;LOC410732;LOC411704;Fucta;trbd	Moe
biological_process	GO:0009059	macromolecule biosynthetic process	1	rl;LOC412353;pdm3	RpS3;LOC410806;gi|328783827|ref|XM_003250301.1|;Aats-gln;RpLP0;LOC727205;RpS13;pix
biological_process	GO:0065009	regulation of molecular function	1	rl;LOC412353	RpS3
biological_process	GO:0012501	programmed cell death	1	SCR-B10	LOC725570;RpS3
biological_process	GO:0007154	cell communication	1	Ipp;rl;Syt1	-
biological_process	GO:0006897	endocytosis	1	LOC551268;Syt1;LOC412353	-
biological_process	GO:0010324	membrane invagination	1	LOC551268;Syt1;LOC412353	-
biological_process	GO:0035556	intracellular signal transduction	1	rl;Fucta;LOC550785;Rgl;Nf1	-
biological_process	GO:0008219	cell death	1	SCR-B10	LOC725570;RpS3
biological_process	GO:0016265	death	1	SCR-B10	LOC725570;RpS3
biological_process	GO:0033036	macromolecule localization	1	LOC410829;gi|328790527|ref|XM_003251380.1|	LOC552295;Moe;Tim8
biological_process	GO:0006810	transport	1	Nhe2;Para;LOC410829;gi|328790527|ref|XM_003251380.1|;LOC412353;nAChRa6;LOC551268;PPO;LOC551241;Syt1;LOC551796;LOC410612;LOC726970	Hex70a;LOC413280;LOC552295;LOC551217;Tim8
biological_process	GO:0048522	positive regulation of cellular process	1	rl;LOC412353	RpS3
biological_process	GO:0003008	system process	1	rl;Syt1;Nf1;Blop	-
biological_process	GO:0044255	cellular lipid metabolic process	1	LOC412166;LOC551420	-
biological_process	GO:0070727	cellular macromolecule localization	1	-	LOC552295;Tim8
biological_process	GO:0044282	small molecule catabolic process	1	LOC550785	Cbs;pix
biological_process	GO:0023034	intracellular signaling pathway	1	rl;Fucta;LOC550785;Rgl;Nf1	-
biological_process	GO:0044267	cellular protein metabolic process	1	rl;LOC550785;LOC410838;LOC412150;LOC412353;Blop;LOC410732	RpS3;LOC410806;gi|328783827|ref|XM_003250301.1|;Aats-gln;RpLP0;RpS13;pix
biological_process	GO:0006909	phagocytosis	1	LOC551268;LOC412353	-
biological_process	GO:0050790	regulation of catalytic activity	1	rl;LOC412353	-
biological_process	GO:0048519	negative regulation of biological process	1	LOC550785;LOC412353;LOC410732;Hsc70-3	pix
biological_process	GO:0048523	negative regulation of cellular process	1	LOC550785;LOC412353;LOC410732	pix
biological_process	GO:0035466	regulation of signaling pathway	1	rl;Nf1	-
biological_process	GO:0009057	macromolecule catabolic process	1	LOC409280;LOC412353	LOC726160
biological_process	GO:0046907	intracellular transport	1	-	LOC552295;Tim8;LOC413280
biological_process	GO:0006796	phosphate metabolic process	1	Ipp;Ip3k;rl	-
biological_process	GO:0006793	phosphorus metabolic process	1	Ipp;Ip3k;rl	-
biological_process	GO:0009058	biosynthetic process	1	rl;LOC410829;LOC412353;LOC412166;pdm3	RpS3;LOC410806;gi|328783827|ref|XM_003250301.1|;Aats-gln;RpLP0;LOC727205;RpS13;Cbs;pix
biological_process	GO:0051649	establishment of localization in cell	1	Syt1	LOC552295;Tim8;LOC413280
biological_process	GO:0016044	cellular membrane organization	1	LOC551268;Syt1;LOC412353	-
biological_process	GO:0061024	membrane organization	1	LOC551268;Syt1;LOC412353	-
biological_process	GO:0006811	ion transport	1	Nhe2;Para	LOC551217
biological_process	GO:0051716	cellular response to stimulus	1	rl;LOC550785;LOC410732	LOC412610
biological_process	GO:0022414	reproductive process	1	GMCOX3;LOC410732;LOC412166	RpS13;Moe;RpS3
biological_process	GO:0000003	reproduction	1	GMCOX3;LOC410732;LOC412166	RpS13;Moe;RpS3
biological_process	GO:0009056	catabolic process	1	LOC550785;LOC409280;LOC412353	LOC726160;Cbs;pix
biological_process	GO:0065008	regulation of biological quality	1	Nhe2;rl;Syt1;Nf1;LOC410732;LOC412166	verm
biological_process	GO:0044249	cellular biosynthetic process	1	rl;LOC410829;LOC412353;pdm3	RpS3;LOC410806;gi|328783827|ref|XM_003250301.1|;Aats-gln;RpLP0;LOC727205;RpS13;Cbs;pix
biological_process	GO:0015031	protein transport	1	-	LOC552295;Tim8
biological_process	GO:0045184	establishment of protein localization	1	-	LOC552295;Tim8
biological_process	GO:0048518	positive regulation of biological process	1	rl;LOC412353	RpS3
biological_process	GO:0032504	multicellular organism reproduction	1	GMCOX3;LOC410732;LOC412166	Moe
biological_process	GO:0048609	multicellular organismal reproductive process	1	GMCOX3;LOC410732;LOC412166	Moe
biological_process	GO:0002376	immune system process	1	rl;LOC412353	-
biological_process	GO:0019538	protein metabolic process	1	rl;LOC550785;LOC410838;LOC412150;LOC412353;Blop;LOC410732;LOC411058	RpS3;LOC410806;gi|328783827|ref|XM_003250301.1|;Aats-gln;RpLP0;RpS13;pix
biological_process	GO:0034621	cellular macromolecular complex subunit organization	1	-	LOC725344;LOC725308
biological_process	GO:0044265	cellular macromolecule catabolic process	1	LOC409280;LOC412353	-
biological_process	GO:0006325	chromatin organization	1	-	LOC725344;LOC725308
biological_process	GO:0016070	RNA metabolic process	1	LOC409280;LOC412353;LOC551620;pdm3	LOC412602;LOC410806;Aats-gln;LOC727205;RpS13;pix
biological_process	GO:0051641	cellular localization	1	Syt1	LOC552295;Tim8;LOC413280
biological_process	GO:0006396	RNA processing	1	LOC551620	LOC412602;RpS13
biological_process	GO:0008380	RNA splicing	1	LOC551620	RpS13
biological_process	GO:0003002	regionalization	1	LOC551420	Moe
biological_process	GO:0060255	regulation of macromolecule metabolic process	1	rl;Fucta;LOC412353;Hsc70-3	RpS3;LOC725906
biological_process	GO:0023052	signaling	1	rl;LOC550785;Rgl;Nf1;LOC412353;Blop;LOC410732;LOC411704;Ipp;Syt1;Fucta;trbd	Moe
biological_process	GO:0007292	female gamete generation	1	LOC410732	Moe
biological_process	GO:0044248	cellular catabolic process	1	LOC409280;LOC412353	Cbs;pix
biological_process	GO:0007165	signal transduction	1	rl;Fucta;LOC550785;Rgl;Nf1	-
biological_process	GO:0042221	response to chemical stimulus	1	rl;LOC410829;nAChRa6	Moe
biological_process	GO:0023046	signaling process	1	rl;Fucta;Syt1;LOC550785;Rgl;Nf1	-
biological_process	GO:0023060	signal transmission	1	rl;Fucta;Syt1;LOC550785;Rgl;Nf1	-
biological_process	GO:0008104	protein localization	1	-	LOC552295;Tim8
biological_process	GO:0016192	vesicle-mediated transport	1	LOC551268;Syt1;LOC412353	-
biological_process	GO:0043412	macromolecule modification	1	rl;LOC550785;LOC410838;Blop;LOC410732	gi|328783827|ref|XM_003250301.1|;LOC724407
biological_process	GO:0080090	regulation of primary metabolic process	1	rl;Fucta;LOC412353	RpS3;LOC725906
biological_process	GO:0006355	regulation of transcription, DNA-dependent	1	rl	RpS3;LOC725906
biological_process	GO:0045449	regulation of transcription	1	rl	RpS3;LOC725906
biological_process	GO:0051276	chromosome organization	1	-	LOC725344;LOC725308
biological_process	GO:0051252	regulation of RNA metabolic process	1	rl	RpS3;LOC725906
biological_process	GO:0043933	macromolecular complex subunit organization	1	-	LOC725344;LOC725308
biological_process	GO:0044238	primary metabolic process	1	rl;LOC550785;LOC410829;LOC412150;Blop;LOC409280;eya;LOC727146;Ip3k;Fucta;LOC408650;LOC412353;LOC410838;LOC412166;LOC410732;LOC551420;pdm3;LOC411058;Hbg3;Ipp;LOC551620;LOC406114	LOC410806;Aats-gln;Cda4;LOC412610;LOC412602;gi|328783827|ref|XM_003250301.1|;RpLP0;LOC727205;verm;RpS3;RpS13;Cbs;pix
biological_process	GO:0006464	protein modification process	1	rl;LOC550785;LOC410838;Blop;LOC410732	gi|328783827|ref|XM_003250301.1|
biological_process	GO:0010468	regulation of gene expression	1	rl;Hsc70-3	RpS3;LOC725906
biological_process	GO:0090304	nucleic acid metabolic process	1	LOC409280;LOC412353;eya;LOC551620;pdm3	LOC412602;LOC410806;Aats-gln;LOC727205;RpS13;pix
biological_process	GO:0044085	cellular component biogenesis	1	LOC412353	Moe;RpLP0
biological_process	GO:2000112	regulation of cellular macromolecule biosynthetic process	1	rl	RpS3;LOC725906
biological_process	GO:0031323	regulation of cellular metabolic process	1	rl;Fucta;LOC412353	RpS3;LOC725906
biological_process	GO:0010556	regulation of macromolecule biosynthetic process	1	rl	RpS3;LOC725906
biological_process	GO:0007389	pattern specification process	1	LOC551420	Moe
biological_process	GO:0031326	regulation of cellular biosynthetic process	1	rl	RpS3;LOC725906
biological_process	GO:0009889	regulation of biosynthetic process	1	rl	RpS3;LOC725906
biological_process	GO:0009790	embryo development	1	rl;LOC551420	Moe
biological_process	GO:0003006	developmental process involved in reproduction	1	LOC410732	Moe
biological_process	GO:0046483	heterocycle metabolic process	1	rl	pix
biological_process	GO:0019222	regulation of metabolic process	1	rl;Fucta;LOC412353;Hsc70-3	RpS3;LOC725906
biological_process	GO:0007276	gamete generation	1	LOC410732	Moe
biological_process	GO:0019953	sexual reproduction	1	LOC410732	Moe
biological_process	GO:0055086	nucleobase, nucleoside and nucleotide metabolic process	1	rl	pix
biological_process	GO:0019219	regulation of nucleobase, nucleoside, nucleotide and nucleic acid metabolic process	1	rl	RpS3;LOC725906
biological_process	GO:0009888	tissue development	1	LOC550785	Moe
biological_process	GO:0051171	regulation of nitrogen compound metabolic process	1	rl	RpS3;LOC725906
biological_process	GO:0006350	transcription	1	pdm3;LOC412353	LOC727205
biological_process	GO:0006351	transcription, DNA-dependent	1	pdm3;LOC412353	LOC727205
biological_process	GO:0032774	RNA biosynthetic process	1	pdm3;LOC412353	LOC727205
biological_process	GO:0044260	cellular macromolecule metabolic process	1	rl;LOC550785;LOC410829;LOC410838;LOC412150;LOC412353;Blop;LOC410732;pdm3;LOC409280;eya;LOC551620	LOC410806;Aats-gln;LOC412602;RpS3;gi|328783827|ref|XM_003250301.1|;RpLP0;LOC727205;RpS13;pix
biological_process	GO:0006807	nitrogen compound metabolic process	1	rl;LOC412353;pdm3;LOC409280;eya;LOC551620	LOC410806;Aats-gln;Cda4;LOC412602;LOC412610;LOC727205;Cbs;RpS13;verm;pix
biological_process	GO:0022008	neurogenesis	1	Nf1	Moe
biological_process	GO:0022402	cell cycle process	1	LOC550785;LOC412353	-
biological_process	GO:0009887	organ morphogenesis	1	-	Moe;verm
biological_process	GO:0048513	organ development	1	rl;LOC551420	RpS13;Moe;RpS3;verm
biological_process	GO:0006139	nucleobase, nucleoside, nucleotide and nucleic acid metabolic process	1	rl;LOC409280;LOC412353;eya;LOC551620;pdm3	LOC412602;LOC410806;Aats-gln;LOC727205;RpS13;pix
biological_process	GO:0034641	cellular nitrogen compound metabolic process	1	rl;LOC409280;LOC412353;eya;LOC551620;pdm3	LOC412610;LOC412602;LOC410806;Aats-gln;LOC727205;RpS13;Cbs;pix
biological_process	GO:0007049	cell cycle	1	LOC550785;LOC412353	-
biological_process	GO:0048468	cell development	1	Nf1	Moe
biological_process	GO:0044237	cellular metabolic process	1	rl;LOC550785;LOC410829;LOC410838;LOC412150;LOC412353;Blop;LOC410732;LOC412166;LOC551420;pdm3;LOC409280;eya;Pfrx;Ipp;Ip3k;LOC551620;LOC408650	LOC410806;Aats-gln;LOC408734;LOC412602;LOC412610;RpS3;gi|328783827|ref|XM_003250301.1|;RpLP0;LOC727205;RpS13;Cbs;pix
biological_process	GO:0048731	system development	1	rl;Nf1;LOC412150;LOC551420	RpS13;Moe;RpS3;verm
biological_process	GO:0007399	nervous system development	1	Nf1	Moe
biological_process	GO:0050789	regulation of biological process	1	rl;LOC550785;Rgl;LOC410829;Nf1;LOC412353;LOC410732;Hsc70-3;Syt1;Fucta	RpS3;LOC725906;pix
biological_process	GO:0050794	regulation of cellular process	1	rl;LOC550785;Rgl;Nf1;LOC412353;LOC410732;Fucta	RpS3;LOC725906;pix
biological_process	GO:0065007	biological regulation	1	rl;LOC550785;Rgl;LOC410829;LOC412353;LOC410732;Hsc70-3;LOC412166;Nhe2;Nf1;Fucta;Syt1	LOC725906;RpS3;verm;pix
biological_process	GO:0032501	multicellular organismal process	1	rl;GMCOX3;Nf1;LOC412150;LOC412353;Blop;LOC410732;LOC412166;LOC551420;Syt1	Moe;RpS3;RpS13;verm
biological_process	GO:0007275	multicellular organismal development	1	rl;GMCOX3;Nf1;LOC412150;LOC412353;LOC551420	Moe;RpS3;RpS13;verm
biological_process	GO:0009653	anatomical structure morphogenesis	1	rl;LOC412150	Moe;verm
biological_process	GO:0048856	anatomical structure development	1	rl;LOC550785;Nf1;LOC412150;LOC551420	Moe;RpS3;RpS13;verm
biological_process	GO:0032502	developmental process	1	rl;GMCOX3;LOC550785;Nf1;LOC412150;LOC412353;LOC410732;LOC551420	Moe;RpS3;RpS13;verm
biological_process	GO:0071840	cellular component organization or biogenesis	1	LOC410829;Nf1;LOC412353;LOC410732;LOC551268;Syt1	LOC725344;Moe;RpLP0;LOC725308
biological_process	GO:0006996	organelle organization	1	-	LOC725344;LOC725308;Moe
biological_process	GO:0030154	cell differentiation	1	Nf1	Moe
biological_process	GO:0071841	cellular component organization or biogenesis at cellular level	1	LOC412353	LOC725344;LOC725308;Moe;RpLP0
biological_process	GO:0016043	cellular component organization	1	LOC410829;Nf1;LOC412353;LOC410732;LOC551268;Syt1	LOC725344;Moe;LOC725308
biological_process	GO:0048869	cellular developmental process	1	Nf1	Moe
biological_process	GO:0071842	cellular component organization at cellular level	1	-	LOC725344;LOC725308;Moe
biological_process	GO:0009987	cellular process	1	rl;LOC550785;LOC410829;LOC412150;Blop;Hsc70-3;LOC551268;SCR-B10;LOC409280;Nf1;eya;LOC409061;Ip3k;Syt1;LOC408650;LOC410838;LOC412353;LOC410732;LOC412166;LOC551420;pdm3;Para;Pfrx;Ipp;LOC551620	Moe;LOC410806;Aats-gln;LOC725308;LOC552295;LOC412610;LOC412602;LOC725946;gi|328783827|ref|XM_003250301.1|;LOC413280;RpLP0;LOC727205;LOC725570;LOC408734;LOC725344;RpS3;RpS13;Cbs;Tim8;pix
